# Supplementary material for: Hydroclimatic variations reveal differences in carbon capture in two sympatric conifers in northern Mexico
Source: PeerJ. 2019 Jun 11;7:e7085. doi: 10.7717/peerj.7085 (PMC6568252; doi:10.7717/peerj.7085)
Supplement: Data S1 [file peerj-07-7085-s001.zip]

Archive with 14 entries (10 files):
- Raw_data/Chronologies_carbon.xlsx
- Raw_data/Climatic_data.xlsx
- Raw_data/Maximum_wood_density/
- Raw_data/Maximum_wood_density/Cupressus _data_rwl.txt
- Raw_data/Maximum_wood_density/Pseudotsuga _data_rwl.txt
- Raw_data/Mean_wood_density/
- Raw_data/Mean_wood_density/Cupressus _data_rwl.txt
- Raw_data/Mean_wood_density/Pseudotsuga _data_rwl.txt
- Raw_data/Minimum_wood_density/
- Raw_data/Minimum_wood_density/Cupressus _data_rwl.txt
- Raw_data/Minimum_wood_density/Pseudotsuga _data_rwl.txt
- Raw_data/Ring_width/
- Raw_data/Ring_width/Cupresus_data_rwl.txt
- Raw_data/Ring_width/Pseudotsuga _data_rwl.txt
