# Supplementary material for: Hydroclimatic variations reveal differences in carbon capture in two sympatric conifers in northern Mexico
Source: PeerJ. 2019 Jun 11;7:e7085. doi: 10.7717/peerj.7085 (PMC6568252; doi:10.7717/peerj.7085)
Supplement: Data S1 [file peerj-07-7085-s001.zip › Raw_data/Chronologies_carbon.xlsx]

## Sheet: Hoja1
Year	Mean_Cup	SE_Cup	Mean_Pse	SE_Pse
1920	3.81	0.8	2.44	0.73
1921	3.11	0.94	2.79	0.59
1922	2.78	0.73	2.95	0.76
1923	2.88	0.8	2.73	0.61
1924	2.74	0.65	2.91	0.7
1925	2.45	0.54	3.22	0.9
1926	3.08	0.53	2.52	0.54
1927	2.83	0.56	2.6	0.62
1928	2.72	0.56	2.4	0.47
1929	2.41	0.51	2.47	0.38
1930	2.45	0.36	2.16	0.36
1931	2.28	0.46	2.48	0.45
1932	2.55	0.55	2.88	0.64
1933	2.53	0.42	2.63	0.5
1934	2.15	0.4	2.54	0.4
1935	2.48	0.52	2.4	0.37
1936	3.27	0.62	2.7	0.4
1937	2.85	0.47	3.1	0.48
1938	2.54	0.4	2.63	0.41
1939	2.89	0.44	2.83	0.46
1940	3.13	0.39	2.75	0.47
1941	3.47	0.48	2.7	0.49
1942	3.69	0.46	3.01	0.46
1943	3.47	0.65	2.88	0.35
1944	3.83	0.71	2.86	0.38
1945	3.64	0.73	3.18	0.45
1946	3.66	0.65	2.94	0.34
1947	3.5	0.65	2.66	0.38
1948	3.05	0.54	3.04	0.38
1949	3.07	0.45	3.05	0.34
1950	2.8	0.53	3.35	0.37
1951	2.85	0.5	2.5	0.28
1952	2.55	0.53	2.6	0.36
1953	2.76	0.43	2.84	0.43
1954	2.95	0.44	3.34	0.52
1955	2.79	0.32	2.95	0.37
1956	2.82	0.48	2.98	0.37
1957	2.53	0.4	2.76	0.36
1958	2.4	0.42	3.4	0.38
1959	2.65	0.46	3.39	0.47
1960	1.96	0.44	3.18	0.37
1961	3.84	0.7	3.53	0.4
1962	2.51	0.6	3.36	0.33
1963	3.09	0.69	3.46	0.42
1964	3.07	0.5	3.37	0.44
1965	3.02	0.64	3.99	0.52
1966	3.04	0.49	3.17	0.33
1967	2.96	0.53	3.66	0.43
1968	3.22	0.75	3.58	0.36
1969	3.27	0.54	4.03	0.35
1970	3.39	0.74	4.11	0.48
1971	3.6	0.54	5.15	0.65
1972	2.84	0.61	4.23	0.52
1973	3.11	0.59	3.74	0.54
1974	3.82	0.9	4.45	0.58
1975	3.28	0.78	4.23	0.71
1976	3.25	0.68	3.93	0.73
1977	2.81	0.63	4.41	0.76
1978	2.74	0.47	4.55	0.91
1979	2.41	0.53	4.26	0.62
1980	2.78	0.47	4.05	0.51
1981	2.47	0.49	4.54	0.75
1982	2.57	0.53	5.01	0.72
1983	2.54	0.53	4.32	0.91
1984	2.44	0.51	5.27	1.04
1985	3.06	0.57	5.3	0.86
1986	2.8	0.44	6.31	1.02
1987	3.17	0.52	5.39	1
1988	3.05	0.55	5.27	0.78
1989	3.12	0.57	5.21	0.83
1990	3.95	0.99	4	0.79
1991	2.45	0.51	4.48	0.74
1992	2.44	0.37	3.58	0.76
1993	1.77	0.34	5.11	0.88
1994	2.23	0.29	4.51	0.99
1995	1.97	0.33	4	0.86
1996	2.05	0.37	4.25	0.98
1997	2.05	0.39	3.7	0.77
1998	2.05	0.39	5.1	0.96
1999	2.49	0.44	4.09	1.07
2000	2.68	0.5	3.11	0.74
2001	2.47	0.44	3.84	0.9
2002	2.55	0.42	4.52	1.05
2003	2.63	0.7	4.24	0.96
2004	1.99	0.52	3.27	0.74
2005	2.45	0.64	4.83	0.84
2006	2.95	0.96	4.9	1.12
2007	3.03	0.72	3.41	0.56
2008	4.09	1.12	5.03	1.2
2009	4.23	1.23	6.04	1.42
2010	4.28	0.98	4.14	0.84
2011	4.4	0.99	5.39	1.16
2012	3.03	0.7	4.08	0.91
2013	4	1.31	3.79	0.75
2014	3.72	1.14	4.49	1.16
