# Supplementary material for: Hydroclimatic variations reveal differences in carbon capture in two sympatric conifers in northern Mexico
Source: PeerJ. 2019 Jun 11;7:e7085. doi: 10.7717/peerj.7085 (PMC6568252; doi:10.7717/peerj.7085)
Supplement: Data S1 [file peerj-07-7085-s001.zip › Raw_data/Climatic_data.xlsx]

## Sheet: ElSalto Wet Site
Año	January	February	March	April	May	June	July	August	September	October	November	December
Estacion el salto	P
1946	34	21.5	24	46	37.5	39	78.5	50	45	18	48	64.5
1947	56	0	31.6	0	46.8	178.9	158.1	228.8	121.4	33.3	36.8	52.8
1948	52.1	83.4	0.4	39.9	34.1	235.1	141	135.2	150.1	57	71.8	34.6
1949	102.5	47	0	19.5	50.3	128	178.7	145.3	117.5	17.8	0	89.5
1950	3	0	10	0.5	14.9	124.7	177.9	162.3	115.1	7	0	0
1951	13	0	38	3	84.8	173.7	175.8	101.5	147.3	29	16	64.5
1952	0	0.5	5	15	8	173.5	174.3	158	92	2	5.5	96
1953	0	124.5	2	15	53	122	146	186	192	67.5	19.5	93.5
1954	21	0	0	2	6.5	256.5	178	141.5	115	55.5	0	26
1955	178	5	0.5	0	15	122	213.5	245	168.5	71	3	0
1956	0	0	0	22	54	136	196	134	13	0	7	15
1957	10	7	92.5	0	14	93.9	214.1	122.8	52.7	94	0	30
1958	46	21.5	91.5	8.5	15	155.5	132.5	303	147.5	70	25	17
1959	11	22	0	36	22.9	55	139.9	188.1	25	41.6	0	18
1960	122.5	0	0	0	0	92.5	225.9	194	48.5	93.2	0	56
1961	88	0	0	23.5	4	178.2	148.5	134.8	66.7	24	0	73.6
1962	0	0	10	4	22	131.5	177.6	185.1	160.2	89.8	20.2	47.1
1963	10.9	2.6	0	7.5	163	177.1	206.8	207.2	244.9	78.6	21.9	107.4
1964	16.5	0	23.4	0	27.6	147	150.1	151.1	212.8	46.2	10	14
1965	33	3	0	9.2	0	107	207	146.7	313.3	9.5	0	104.5
1966	97	49	0	46	86.4	167.8	202.3	336.5	100.5	64.5	0	84
1967	42	8	18	0	13	172	256	439.3	153.2	8	0	133
1968	61.3	74	155	0	30	139.6	340.4	157.8	335	13	64.5	142.5
1969	0	37	0	0	60	63	222.3	92	102.5	127.5	41.5	141
1970	53	68	28	0	11	145.5	132	173	254.5	0	7	0
1971	11	0	0	9	9	127.7	150	156	143	79	9	22
1972	71	7.5	9	0	17	78	96.5	151.8	140	74	123.5	60
1973	51	82	0	5	32	109	195.5	257	284	29	0	0
1974	20	0	4	32	27	32.5	296.5	119	188	0	29	234
1975	20	0	0	0	0	87.7	200	263.5	39.3	72	0	20.5
1976	20	0	12	0	0	206.3	116.3	95.8	142.8	73	95	159
1977	32	0	0	0	7	190	140	171.5	70.5	85.5	8	0
1978	8	27	0	0	5	197.1	259.8	177.3	363	74	28.5	27.5
1979	128.3	0	0	0	5	115.7	179	155.9	20	0	0	40
1980	0	38.3	0	14	0	70.2	290.8	225	139.5	139.9	57	6
1981	157.8	0	36	183.1	45.4	252.7	228.6	218.4	200.8	219.2	31.8	21
1982	19.4	0	0	2	0	199.7	252.6	99.4	84.9	34	136.7	427
1983	43.5	18.3	81.7	6.5	86.7	89.3	226.8	162.2	254.2	126.4	14.1	9.2
1984	184.4	0	0	8.5	17.8	141.7	220.8	124.3	41.8	39	82.5	86.4
1985	290.8	17.4	8.7	0.8	27.9	234.3	112.1	135.2	71.7	69.3	1	55.4
1986	0	26.7	0	31.5	25.4	83.3	177.1	315.3	196	173.4	6.7	93.8
1987	69.7	97.2	15.6	0.2	53.9	61.5	120.3	223.3	126.8	2.6	31.8	120
1988	0	0	25.5	16.5	12	160	285	153.5	90	20.5	21	78
1989	0	0	0	6	14	57.5	153.5	179.5	91.5	63	165	55
1990	60	52	12	12	3	125	123	177	142	119	0	0
1991	11	22	0	0	0	65	452.2	227.2	113	20.3	168	109
1992	314.5	58	53	29	31.8	149	180.5	196	80	34	15	111.5
1993	40	3.8	4	7.1	7.3	121.4	187.5	97.8	343.2	57.5	73.2	0
1994	10.5	0	22.7	13.5	18.5	240	166.9	243.9	83.9	122.5	4.3	29
1995	19.8	11.5	0	0	0	92.5	283.8	183.8	161.1	1.5	2.5	18.9
1996	0	1.5	0	25.4	7.9	128.1	164.4	243.4	197.7	79.8	50	14.6
1997	111.8	7.3	51	93.5	75.8	168	131.3	131	127	16.5	58.5	29
1998	0	19	0	1	0	169	163.5	113	132.5	48	15.5	1
1999	0	10.5	0	0	18	142.5	194	212	95.5	55	26.5	6
2000	0	0	0	5	43.5	203	194	143	84	75	35.5	3.5
2001	21.5	2.5	5	0	45.5	197.5	317	172	72	40.5	1.5	63
2002	13	35.5	0	0	83	90.5	213.5	256	58.5	80.5	116	9.5
2003	12.5	33	0	0	46	189	342.5	177	235	65.5	0	0
2004	190	26	53.5	4	44.5	176.5	236.5	213.5	205.5	54.5	74	0
2005	41.5	145.5	16	0	0	16	322.5	173	84.5	80.5	13	0
2006	45.5	0	4	0	53.5	125	202	272	234	97	7	62
2007	66	0	0	0	2	192	206	135.5	79	60	0	0
2008	0	0	1	0	2.5	127	388	291	120	80.5	0	0
2009	12	0	21	0	88	275.5	198.5	172.5	157.5	103	5	82.5
2010	8.5	130.5	33.5	0	0	98.5	312	143.1	179	1	0	0
2011	8	0	0	0	10	56.3	178.3	157.6	110	16.7	12.5	24.5
2012	0	39.9	0	1	76	130.5	165.5	202.6	123.5	33	0	26
2013	38	0	1	0	0	141.8	168.3	122.5	266.5	56.5	120.3	60
2014	29.5	0	9	0	32	197.5	154.5	237	144	65.5	193	0
2015	118	104	125.5	5	7	278	244	168.5	139.5	175.4	7	50
	January	February	March	April	May	June	July	August	September	October	November	December
	Tmax
1946	28	28.5	31.5	31.5	31.5	30	30	28.5	28	29	27.5	24.5
1947	22	22.5	27	27	27	29	29	26	24	27	24	23
1948	23	28	27.5	30.5	29	30	27	26	28	24.5	24	25
1949	20.5	22	25	30	31	24	27	26.5	25.5	24	24	21
1950	22.5	23.5	28	30	33.5	28	27	25	28.5	26.5	29	28
1951	28	27	29	32	35	32	28.5	28	28	27	26	22
1952	25	28	28	30	34	32	27.5	26	27	26.5	28	25
1953	26	27	30	32.5	34	34	30	28	26	27	25	22
1954	25	27	32	34	34	33	26	27	26	26	26	25
1955	24	26	30	32	32.5	31	27	29	25.5	24	27	25
1956	22	29	30	30	32	29	28	27	26	25	25	25.5
1957	25	27	25	26	25	32	31	26.5	27.5	31	24.5	25
1958	23	22	22.5	30	28	27	27.5	25.5	26.5	25.5	25.5	23.5
1959	25	27	22.5	30	29	29	26	24.5	25.5	25	25	22
1960	26.8	23	25	26	27.5	30	25.5	25	24	26	25	24
1961	27.5	24	25	30.5	30	27	25	23	23	25	22.5	24
1962	30	25	23.5	22	27.5	29.5	28	26.5	23	23	22	20
1963	20	23	25.5	26.5	28.5	29	27	24	21	20	20.5	20
1964	20	20.5	20	22.5	26	25.3	26	28.5	25	20.1	20.2	20.5
1965	19	20.2	22.5	25.2	29	29	25	24	26	25	24	22
1966	18	19	23	24	28	29	25	24	24	25	20	21
1967	20	23	24	26	30	28	23.5	25	23.5	23	20	22
1968	20	20	22	23	25.5	25	24	26	23	24	23	24
1969	20	24	21	23	24	27	27	25	25	24	24	24
1970	24	22	20	24	27.5	30	26	24	23	23	20	20
1971	21	22	22	23	27	29	25	26	26	26	25	21
1972	21	23	23	27	30	28	27	26	23	22	20	20
1973	22	26	23	24	28	30	30	32	28	22	23	20
1974	21	24	24	25	29	29	28	26	22	23	20	21
1975	22	28	28	30	29.09	29	26	26	23	24	23	20
1976	20	22	22	23	23	25	22	24	23	22	20	20
1977	20	20	20	20	23	24	23	24	23	22	20	20
1978	20	20	23	23	22	23	24	24	25	24	20	20
1979	20	20	20	20	20	22	23	23	22	22	20	20
1980	20	20	20	22	25	28	28	24	24	22	22	20
1981	20	21	20	22	26	29	28	28	23	23	20	19
1982	18	18	21	22	30	30	30	27	24	23	22	20
1983	19	20	23.5	30	28.5	28	26	23	24	24	22	20
1984	17	20	23	25	28	28	23	24	24	27	27	22
1985	18	20	23.5	24	28	29	24	25	24	25	23	21
1986	21	25	28	28	28	27	26	25	25	23	24	19
1987	20	21	22	25	29	29	27	24	26	26	25	22
1988	19	23	25	25	29	28	25	25	26	25	25	20
1989	18.5	22	25	26	32	30	28	25	25	24	24	20
1990	22	20	24	21	29	28	26	25	24	23	24	21
1991	21	22	27	29	29	29	24	25	25	23	21	20
1992	16	20	28	28	27	30	27	25	25	26	21	23
1993	21	22	24	26	27	29	27	26	24	24	24	20
1994	20	22	23	24	28	28	27	28	24	27	25	22
1995	21	21	24	25	31	30	27	26	27	26	23	25
1996	24	26	23	26	24	29	26	23	22	25	24	20
1997	22	22	24	25	27	27	25	26	25	24	25	21
1998	21	25	26	26	33	28.5281	26.4766	25.6172	24.9141	24.6578	24	21
1999	23	23	24	29	29	30	27	25	25	25	25	21
2000	23	23	25	29	27	25	25	26	25	27	23	22
2001	20	24	25	29	29	27	27	26	27	25	23	21
2002	23	22	26	30	28	28	26	26	26	25	23	20
2003	21	23	26	28	31	28	25	25	24	25	24	22
2004	20	21	25	25	29	28	27	25	24	25	25	21
2005	22	21	24	26	28	30	28	25	25	27	23	22
2006	23	30	26	28	28	27	25	24	25	24	23	22
2007	20	24	26	25	27	30	30	26	26	26	24	22
2008	22	25	24	27	29	32	26	26	26	26	23	23
2009	22	26	27	26	28	28	28	27	28	26	23	22
2010	20	21	23	24	29	29	25	25	25	24	23	24
2011	23	27	27	27	30	30	26	25	26	25	26	21
2012	21	22	25	27	28	28	26	26	25	26	25	23
2013	23	24	26	26	28	30	28	26	24	26	23	21
2014	19	24	24	24	25	28	25	24	24	24	21	24
2015	21	21	21	27	25	26	24	24	23	24	23	21
2016	22	28	26
	January	February	March	April	May	June	July	August	September	October	November	December
	Tmean
1946	7.8	10.4	14.2	14.7	16.4	18.3	19.1	18.6	17.5	13.5	10.8	8.8
1947	7.1	8.5	9.1	11.4	14.3	17.6	15.4	15.9	14.5	14.1	8.9	6.7
1948	7.4	10	9.8	14.1	15.3	17.8	16.3	16.8	15.3	12.6	10.1	10.8
1949	7.2	8.6	10.4	13.8	15.7	26	16	15.5	15.1	12.6	6.9	7.8
1950	8.9	8.2	5.2	13.6	16.1	17.1	15.6	14.9	15.4	12.4	13.2	13.7
1951	7.6	9.3	10	13.3	14.8	17.8	17.1	16.3	14.8	12.6	11.4	8.7
1952	8.8	7.2	9.4	13.1	15.4	17.5	16.4	16.4	14.5	11.6	12.1	7.7
1953	8	9.2	12.4	13.5	14.8	17.7	17.1	16.8	12.7	12.6	8.6	7.3
1954	11.6	10.3	11.9	14.7	15.7	18.2	16	15.6	14.5	13.4	12.4	7.1
1955	6.2	12.3	11.7	14.9	15.7	16.2	16	15.4	14.5	11	10	7
1956	5.9	8	11.5	12.4	15.9	15	15.7	15.5	13.5	11	9	7.9
1957	8.8	9.6	6.8	11.9	11.2	16.9	16.6	16	14.8	12	9.4	7
1958	6.7	6.2	6.9	10	13.1	16.1	17	17.7	17.3	14.1	11.4	6.8
1959	10.6	10.6	10.3	12.3	13.4	15.3	14.9	15.2	14.8	11.5	9.2	6.4
1960	6.4	4.7	8.2	13.7	11.3	15.8	14.9	15.4	12.7	11.7	9.9	7.1
1961	8.9	5.5	13.5	11.9	13.4	15.3	14.1	14.3	13.9	11.2	8.3	11.8
1962	6.2	16.8	12.5	13.9	9.4	16.8	15.9	16.8	16.6	10.6	8	5.7
1963	5.1	13.5	7.9	12.1	14.6	16.5	16.2	15.3	13.9	8.8	6.1	4.2
1964	2.9	4.4	13	11.2	11.5	14.4	16.8	16.9	16.4	9.5	7.3	5.7
1965	5.9	3.8	6.5	9.9	12.2	14.6	15.6	15.3	15.2	9.3	9	6.6
1966	2.7	3.2	5.6	8.1	12.9	15.5	15.1	15.5	14.4	11.3	5.8	5.6
1967	4.3	5	6.6	12.4	12.4	15.4	14.8	14.8	14	10.3	6.5	6.6
1968	5.2	5.7	6.8	9.5	12.5	12.7	15.1	14.7	14.2	10.8	6.8	12.4
1969	5.8	4.4	12.3	8.7	10	13.4	15.8	15.2	14.1	10.8	8.6	7.9
1970	6.2	6.9	6.4	8.8	13.1	16	15.5	15.1	13	8.5	6.4	5.4
1971	5	4.7	7.1	10.3	12.5	16.3	15.3	15.4	15.1	12.9	7.7	7.6
1972	10.7	5.9	8.1	12.5	13.5	16.1	16.1	15.1	13.5	10.9	6.4	5.3
1973	5.5	7.7	8.2	9	12.3	13.3	16.3	17.5	17.1	10.5	6.8	3.7
1974	4.3	5.5	6.4	9.4	11.9	14.4	13.6	14.3	12.5	10.2	6.3	5.3
1975	4.9	8.5	12.5	13.8	15.4	15.6	14.4	14.1	12.5	8.5	6.3	5.9
1976	5.3	6.2	8.7	10.2	10.2	14.6	13.9	13.6	13.2	9.2	6.7	7.4
1977	6.8	5.3	7	7.7	11.6	14.3	14.3	13.9	13.1	10.6	5.5	5.2
1978	4.9	5.5	8.8	9.7	9.6	13.6	15.6	14.1	15.5	11	6.5	6
1979	4.8	5.4	6.5	7	6.8	8.6	13.8	13.8	11.7	9	7.1	5.3
1980	4.7	5.8	7.5	8.7	10.2	16	17.9	14.6	14.9	11.2	6.6	4.8
1981	3.7	5	5.4	8.9	10.4	15	16.3	15.7	13.6	10.9	5.3	4
1982	4	3.5	6.8	6.9	12.2	16.5	16.6	14.5	12.8	11.4	7.5	5.4
1983	4.4	3.9	6	8.4	13.5	14.7	15.6	14.8	15.1	12.7	7.3	5.6
1984	6.1	5.4	6.3	9.5	12.1	14.6	14.7	14.4	14	12	9.4	7.5
1985	5.6	6.8	9.5	11.2	12.7	15.7	15.5	16.2	15.6	10.5	9.5	6.6
1986	6.5	8.8	10.4	11.8	13.4	15.6	15.8	16.8	16	12.3	9.5	6.2
1987	4.6	5.1	7.1	8	11.7	15.8	16.9	16.6	16.2	12.2	7.9	8.8
1988	5.4	7.9	8.3	11.3	13	16.1	16.5	16.4	15.6	11.9	8.2	6.7
1989	5.5	6.3	9.5	11.7	14.1	17	16.8	16.4	15	11.8	9.4	8.1
1990	8	7.4	10.3	9.4	13.3	15.5	13.3	15.3	15.3	12.9	10.1	8.6
1991	6.1	7.2	9.6	11.9	13.6	15.8	16.4	16.7	15.5	12.1	8.6	7.7
1992	5.9	5.4	8.4	9.9	13.9	17.6	17	16.2	14.9	12.2	7.8	9.4
1993	7.1	6.3	7.4	10.2	11.6	17.3	16.5	16.6	16	12.8	9.8	9.9
1994	5.9	14.4	10	11.3	14.4	17.5	17.2	17.2	15.7	12.3	11.3	9.7
1995	11.7	9.2	9.8	11.1	16.5	17.1	17.5	16.9	16.5	9.4	9.4	5.6
1996	6.5	7.8	12.9	9.3	15.7	17.8	17	13.6	12.2	11	10.1	5.3
1997	4.5	6.4	8.7	9.15	12.1	15.75	15.9	15.7	15.4	11.3	8.8	5.1
1998	5.2	4.5	8.25	9.3	13.9	16.2	16.2	15.9	14.9	11.6	10	7.7
1999	6.2	8.5	8.3	11.4	12.7	16.2	16.5	15.6	14.3	12.8	8.3	5.5
2000	6	7.3	8.5	11.7	12.2	14.3	13.8	14.7	12.8	11.9	9.3	6.5
2001	7.5	8	8.2	11.9	13.4	15.4	16.9	16.1	14.9	11.2	8.9	7.5
2002	6.6	6.8	8.8	12.8	14.9	16.5	16.4	15.9	15.4	12.4	8.2	5.9
2003	7.2	7.2	8.5	12	15	15.5	15.5	14.8	15.3	12.8	9.1	6.3
2004	5.9	6.3	9.4	10	12.8	15.5	15.9	15.3	14.9	11.9	8.2	6.9
2005	7.5	7.8	8	11.6	11.4	14.7	16.8	15.5	14.7	13.2	8.6	6.5
2006	5.9	8.1	9.2	11.6	13.6	15.6	15.8	15.4	15.1	12.5	8.7	6.2
2007	6.1	7	9.1	9.7	11.8	15.3	15.3	15.2	15	11.9	9	7.1
2008	5.7	6.5	7.4	11.1	12.6	16.6	16	16	15.8	12.7	8.9	7.2
2009	8.2	8.5	10.4	10.2	13.2	15.8	16.1	16.2	15.5	12.6	8.2	6.6
2010	6.1	6.2	8	9.3	13.2	16.2	16.7	16.6	16.4	16.6	12.8	11.7
2011	6.6	7.3	9.7	10.9	13.1	17.2	16	16.2	14.4	12.6	8.6	6.7
2012	6.3	7.3	9.5	10.8	13.5	15.9	16	15.6	14.8	12.8	10.6	7.3
2013	6.6	8.1	8.9	9.7	13.1	16.9	16	15.7	14.5	13.4	10.2	7.5
2014	5.5	7.3	8.4	9.8	12.9	17.3	15.1	15.4	15.2	12.9	8.6	7.5
2015	6.7	7.3	8	11	13.1	15.5	15.8	16	15.5	12.7	10	6.9
	January	February	March	April	May	June	July	August	September	October	November	December
	Tmin
1946	-11.5	-5	-3.5	-3	-2.5	1	6.5	6	2	-3	-6	-7
1947	-5.5	-7	-6.5	-5.5	-1.5	4	7	7	2	-1.5	-6	-8
1948	-8	-4.5	-5.5	-2	-1.5	7	8	7	1	0	-4	-4
1949	-7.5	-4.5	-7	-3	-1	3	4	4	5	0	-5	-8
1950	-5	-10.5	-6	-4	-0.5	5	6	4.5	2	-2	-4	-8.5
1951	-14	-11.5	-9	-7	-6	1	7	4	0	-3	-4	-5
1952	-6	-12	-9	-8	-3	1	6	6	1.5	-5	-5	-8
1953	-9	-9	-6	-5	-4	1	6	6	-4	-4	-7	-8
1954	-8	-8	-6	-5	-3	4	6	5	4	-5	-5	-7
1955	-9	-10	-6	-6	-4	2	7	3.5	4	-3	-7.5	-9
1956	-9	-14.5	-5	-4	-3	3	5	5	-1	-3	-6	-9
1957	-6.5	-6	-10	-7.5	-3.5	2	5	4	1.5	-1	-6	-8
1958	-11.5	-11	-8.5	-8	-4.5	3	6	6	7	-9	-9	-12
1959	-6	-3	-3	-1	0	0.5	2	5.5	0	-4	-6	-10
1960	-8	-15	-10	-8	-7	-1.5	5	3	-4	-4	-5	-10
1961	-9	-12	-11	-11	-4	3	5	4	3.5	-2.5	-10	-11
1962	-15	-11	-11	-12	-8	-3.5	0	7	7	2	-8	-9
1963	-7.5	-12	-10.2	-6	-3	-2.5	5.5	8.7	6	-3.5	-10	-13
1964	-13.5	-12.5	-12.4	-4	-5	-2	6	8	9	-5	-7	-12.5
1965	-10.2	-15	-10.2	-5.1	-5	-4	8	7	5	-6	-6	-10
1966	-10.5	-11	-10	-8	-1	2	5.5	6	1	-5	-9	-12
1967	-12	-12.5	-10	-8	-5	-1.5	6	6	2.5	-3	-8	-10
1968	-9.5	-9.5	-8	-5	-4	-5	6	5	0	-7	-9	-8
1969	-9	-8	-9	-6	-8	-4	5	4	1	-5.5	-6	-8
1970	-9	-9	-10	-7	-7	3	5	5	4	-7	-12	-12
1971	-12	-12	-10	-5	-5	5	5	6	5	-5	-8	-8
1972	-8	-10	-10	-5	-4	4	5	5	4	-5	-10	-10
1973	-12	-10	-8	-8	-6	-3	3	4	5	-5	-10	-15
1974	-13	-12	-12	-6	-6	1	0	4	0	-4	-7	-10
1975	-12	-10	-5	-5	-4	4	2	-3	-3	-8	-12	-12
1976	-10	-12	-8	-8	-10	0	3	5	3	-5	-8	-7
1977	-2	-8	-9	-8	-5	-3	5	4	0	-5	-10	-10
1978	-10	-12	-7	-7	-8	-3	5	8	6	-9	-10	-10
1979	-10	-10	-10	-8	-10	-8	5	4	-4	-5	-10	-10
1980	-10	-10	-6	-5	-6	4	6	6	5.5	-10	-10	-10
1981	-10	-10	-10	-8	-8	2	4	6	5	-5	-10	-10
1982	-10	-10	-10	-8	-7	3	6	2	-1	-5	-8	-8
1983	-8	-10.5	-9.5	-10	-2	2	5	5	4	-2	-7	-9
1984	-7	-9	-12	-6	-6	-3	6	4	1	-2	-10	-9
1985	-11	-10	-8	-5	-3	0	3	3	0	-2	-6	-14
1986	-10	-8	-7	-6	-2	1	6	8	2	-2	-6	-7
1987	-12	-7	-10	-8	-5	1	8	7	7	-1	-9	-7
1988	-9.5	-7	-9	-7	-3	-1	7	6	2	-5	-5	-7
1989	-6.5	-7	-10	-4	-5	3	7	8	-1	-2	-5	-4
1990	-6	-7	-5	-4	-5	3	3	3	5	-2	-6	-10
1991	-12	-10	-8	-7	-3	1	8	9	4	-4	-8	-6
1992	-5	-14	-8	-6	-2	5	7	6	1	-4	-7	-8
1993	-9	-9	-8	-9	-5	4	6	5	5	-2	-5	-5
1994	-9	-13	-8	-6	-5	6	8	8	0	-2	-2	-4
1995	-10	-8	-6	-6	1	-2	8	8	6	-5	-6	-9
1996	-14	-9	-12	-9	-2	7	7	3	1	-6	-7	-8
1997	-1	-8	-10	-4	-2	0	6	6	2	-6	-8	-13
1998	-11	-12	-12	-13	-10	1.08594	5.35156	5.3	2.71094	-3.82812	-6	-9
1999	-10	-8	-8	-6	-7	1	4	5	3	-5	-8	-13
2000	-11	-12	-9	-7	-4	1	6	2	2	-3	-6	-8
2001	-9	-10	-10	-6	-6	3	6	6	4	-4	-8	-11
2002	-10	-8	-8	-4	1	5	5	6	0	-6	-10	-10
2003	-8	-9	-11	-5	1	2	5	6	6	-4	-8	-13
2004	-7	-9	-6	-6	-4	4	7	5	5	-5	-8	-11
2005	-8	-6	-6	-6	-6	-6	5	5	3	-5	-9	-11
2006	-13	-7	-9	-9	-3	3	5	6	5	-4	-8	-10
2007	-12	-7	-8	-7	-5	1	1	5	3	3	-7	-11
2008	-13	-13	-13	-7	-7	-1	6	5	5	-2	-6	-8
2009	-7	-8	-5	-6	-1	2	2	5	6	-3	-6	-8
2010	-7	-7	-8	-8	-4	0	8	6	7	1	-10	-11
2011	-10	-10	-8	-6	-4	4	4	4	1	-2	-12	-9
2012	-10	-8	-6	-7	-6	3	6	4	2	0	-4	-7
2013	-9	-13	-9	-7	-4	3	6	5	6	-1	-5	-6
2014	-9	-7	-7	-7	-2	5	6	7	4	1	-11	-11
2015	-10	-8	-6	-5	-2	5	8	8	7	0	-6	-9
