# Supplementary material for: Hydroclimatic variations reveal differences in carbon capture in two sympatric conifers in northern Mexico
Source: PeerJ. 2019 Jun 11;7:e7085. doi: 10.7717/peerj.7085 (PMC6568252; doi:10.7717/peerj.7085)
Supplement: Data S1 [file peerj-07-7085-s001.zip › Raw_data/Maximum_wood_density/Cupressus _data_rwl.txt]

Cup2-1  1925 52632 52148 50167 50390 48571
Cup2-1  1930 54139 52587 50045 47492 51564 53730 54731 54538 54401 51250
Cup2-1  1940 52734 51284 55097 49267 51496 54674 52294 50646 52824 52542
Cup2-1  1950 49678 46890 53005 50434 55578 50457 46781 50167 48725 53912
Cup2-1  1960 54481 53039 55853 49389 47899 45040 47076 44586 48781 48736
Cup2-1  1970 51205 49867 48516 53265 53798 52508 51653 49844 49500 51183
Cup2-1  1980 48924 50870 48958 51665 50657 49301 50836 52903 51586 52836
Cup2-1  1990 48759 50356 48604 48152 46584 47010 49678 49212 46431 48505
Cup2-1  2000 54128 51631 48913 51631 47844 46671 48836 51272 49678 52418
Cup2-1  2010 48759 68257 50948   999
Cup3-2  1890 57128 60945 60992 56663 58063 64999 57198 61636 58403 59817
Cup3-2  1900 58016 55353 54351 57806 59675 59817 59545 59640 61266 59888
Cup3-2  1910 56372 58192 58087 59050 61075 59262 57105 54351 53572 53195
Cup3-2  1920 59439 54042 58169 59274 60683 61028 60184 61684 57338 67732
Cup3-2  1930 57432 55850 55134 65328 63461 65279 62186 60814 56907 65121
Cup3-2  1940 56651 56001 63316 57175 60125 51085 48452 45265 44600 41692
Cup3-2  1950 51536 51243 53138 46417 48263 46142 47332 45506 48063 52421
Cup3-2  1960 45000 50836 49758 49624 49232 58251 57841 63751 57327 62055
Cup3-2  1970 57829 54363 58134 56907 54961 56268 55203 56047 58709 60861
Cup3-2  1980 55550 57047 57724 57152 57607 59368 62582 54259 56430 49993
Cup3-2  1990 61433 59050 58263 61218 56105 55989 56651 59924 66932 70231
Cup3-2  2000 60968 64647 62606 61481 49792 46890 54973 58157 55076 55226
Cup3-2  2010 53858 56523 52250   999
Cup4-1  1929 59383
Cup4-1  1930 57781 60537 64284 60053 62317 59347 56413 62998 57223 57432
Cup4-1  1940 52424 56667 50680 53980 52662 54574 60608 54791 54585 58212
Cup4-1  1950 57979 57049 55502 56228 53217 57351 52221 51623 53354 54037
Cup4-1  1960 56251 54837 52018 48587 50927 49408 53115 49876 54471 54105
Cup4-1  1970 53536 51623 51331 51950 51455 50669 51871 54014 56517 51758
Cup4-1  1980 51387 54505 49552 58422 60927 51556 56748 50602 60501 54780
Cup4-1  1990 54071 57421 55663 54288 57572 53422 56887 60336 59066 59019
Cup4-1  2000 64380 59477 62532   999
Cup5-2  1920 50458 52110 53664 50324 50906 53561 48388 51108 52971 56140
Cup5-2  1930 49855 60448 52472 52348 54326 56117 53039 54944 56429 58194
Cup5-2  1940 60614 56105 55127 53186 57402 59800 56036 52959 54989 54944
Cup5-2  1950 52551 55863 56429 49977 57019 61348 50615 59329 54829 53141
Cup5-2  1960 54326 53254 54646 54989 56834 57391 58101 57635 58077 56359
Cup5-2  1970 58661 59013 60366 68069 62611 59118 59706 61182 61135 55208
Cup5-2  1980 56834 56278 58673 59635 65708 61408 58264 55875 59400 66586
Cup5-2  1990 75441 61740 53664 51806 52551 52891 53903 58638 60259 52846
Cup5-2  2000 54417 56244 60271 60318 54703 57588 53607 52585 52789 57089
Cup5-2  2010 59095 58931 60803 60059 50895   999
Cu6-1   1770 52660 54436 55861 60793 58670 57199 58720 56670 57754 57779
Cu6-1   1780 57865 61750 61561 63348 57791 55080 58199 61296 58013 59105
Cu6-1   1790 57766 58373 59866 60204 60429 61435 64806 59093 59829 65835
Cu6-1   1800 65101 59604 59006 58051 63425 59342 53697 61511 59567 63005
Cu6-1   1810 63221 60317 63973 63833 64088 64664 58683 57902 66081 62193
Cu6-1   1820 63948 65307 64331 68645 66456 71977 66547 62624 64075 64447
Cu6-1   1830 69393 64395 61763 63845 69551 68540 62142 66573 59379 59379
Cu6-1   1840 54448 55458 53806 54995 53479 53190 50189 52889 53866 51917
Cu6-1   1850 52829 53999 52805 51677 52925 53250 52048 56057 51319 51725
Cu6-1   1860 53939 53226 53130 54193 54800 52660 51953 53274 53552 53009
Cu6-1   1870 56363 52997 54290 50914 50379 52877 51116 52781 57002 50997
Cu6-1   1880 57754 53516 53540 53697 54326 53552 54193 45009 56633 50902
Cu6-1   1890 55031 51546 50819 56130 54339 53612 53250 54278 53467 54302
Cu6-1   1900 54751 61687 61750 59829 56965 55947 44928 52540 62535 63310
Cu6-1   1910 63119 62497 59829 60743 61057 60229 61422 58795 62548 61801
Cu6-1   1920 59305 56793 58509 57211 57014 55922   999
Cu6-2   1925 60412 55872 53603 56793 58397
Cu6-2   1930 58409 58361 58397 59546 61198 57006 55684 56002 55684 57029
Cu6-2   1940 55285 57813 60147 57041 59522 56911 57968 56485 52675 60871
Cu6-2   1950 58707 58492 55050 56190 56804 55743 56816 55825 58791 56084
Cu6-2   1960 62475 59522 58277 58027 56603 54804 54757 55672 53766 54816
Cu6-2   1970 53185 53626 52710 54337 55273 53568 55062 54442 52040 52953
Cu6-2   1980 54010 52386 56344 55578 55943 54208 53254 55261 60292 53987
Cu6-2   1990 55437 61138 60726 54570 56285 58743 56249 58791 63969 56568
Cu6-2   2000   999
Cup8-1  1950 45228 48014 44608 44170 46247 47968 46678 48267 48933 47797
Cup8-1  1960 49233 40096 44574 48968 45986 42550 41065 41706 41352 41717
Cup8-1  1970 42627 44709 41950 42016 44496 47705 43721 39756 39866 41795
Cup8-1  1980 42783 41750 44844 42761 43833 45895 48899 48749 45555 48703
Cup8-1  1990 46167 47237 47534 50031 48381 50437 46360 48577 51088 51275
Cup8-1  2000 53480 51216 53646 53056 51648 54748 54451 49406 51952 45047
Cup8-1  2010 54724 47408 55892 56479 54048   999
Cup12-2 1855 55541 51520 52109 51605 50537
Cup12-2 1860 50531 53661 57102 59765 55436 59387 56834 54741 53707 53707
Cup12-2 1870 51890 52205 53316 51995 52636 54652 53066 53214 51445 52346
Cup12-2 1880 56952 51589 50574 53049 54062 55636 54224 54421 54579 52115
Cup12-2 1890 52746 52676 54230 52034 50636 52963 52173 55494 59368 54632
Cup12-2 1900 58209 54461 54753 55802 57591 55994 56528 54889 56982 56981
Cup12-2 1910 57253 57441 57165 59406 58344 56076 57205 58023 53673 56255
Cup12-2 1920 56808 56426 56583 55575 53047 54718 55037 53981 55491 54105
Cup12-2 1930 51227 53719 52209 52452 51446 51693 54048 51739 53228 53745
Cup12-2 1940 50821 51341 52285 50507 54416 55047 54454 53240 51600 52275
Cup12-2 1950 51693 51128 51809 51704 50714 49470 50467 53720 51841 53550
Cup12-2 1960 52298 52759 53553 53368 53791 52808 53027 51147 50788 49190
Cup12-2 1970 51481 55669 53053 53023 52689 53492 52856 58153 55017 64356
Cup12-2 1980   999
Cup13-2 1827 44999 46698 53870
Cup13-2 1830 50532 44896 51346 47068 43123 55882 49569 48308 50156 44965
Cup13-2 1840 48565 53534 53810 53295 49862 50921 46134 44508 49288 47253
Cup13-2 1850 51914 49136 48774 53271 47195 45216 41815 36400 41008 53331
Cup13-2 1860 49698 50073 43485 39248 40862 42186 48669 48320 44748 49862
Cup13-2 1870 49370 46422 49604 45480 41939 41030 45297 48204 50203 49230
Cup13-2 1880 60220 47704 48111 49241 53094 49604 52967 55350 46883 48856
Cup13-2 1890 55999 50120 51937 51212 51867 47960 48495 50020 49815 50644
Cup13-2 1900   999
Cup13-2 1950 50508 53274 47045 48087 50626 53347 51322 51972 52855 54027
Cup13-2 1960 49944 46721 45297 46756 50344 50314 50120 49499 50409 47786
Cup13-2 1970 52340 51086 53798 53614 52759 53953 51536 51202 52134 50885
Cup13-2 1980 51947 50050 47438 56343 48076 50473 52232 53618 55968 54899
Cup13-2 1990 53487 54502 52111 52778 50273 55401 54910 51713 52009 57058
Cup13-2 2000 54476 51828 52926 54903 53130 50109 51441 53106 53021 54603
Cup13-2 2010 51533 51232 60766 84313 56785   999
Cup14-2 1865 48376 44973 45903 45653 47261
Cup14-2 1870 47548 46188 45540 46370 47456 47456 44115 44104 45653 46347
Cup14-2 1880 44679 41621 45778 43452 44826 44228 44239 46987 49706 46279
Cup14-2 1890 44623 47927 50322 48099 48099 47284 45324 43542 44894 46667
Cup14-2 1900 42959 45755 49787 50206 49288 43295 41443 49092 48318 50765
Cup14-2 1910 48710 48606 48318 57397 54146 49092 52949 49358 50124 50847
Cup14-2 1920 53719 53648 56552 54539 50847 51432 49277 55220 59698 57385
Cup14-2 1930 62538 57336 58818 57918 59319 61298 57397 59674 63011 69486
Cup14-2 1940 69176 61051 67878 67366 56059 59747 63611 56684 65346 47410
Cup14-2 1950 61063 57131 62265 56443 61917 62327 57675 59404 52254 60533
Cup14-2 1960 63449 66322 59478 59417 55782 66271 69047 58282 67942 67993
Cup14-2 1970 64527 65245 60164 57385 55375 58076 60263 58173 57785 63724
Cup14-2 1980 65460 57397 61113 71290 56516 60164 61088 60066 62352 64880
Cup14-2 1990 63374 64339 63636 63661 62265 63386 56467 57748 59919 60656
Cup14-2 2000 61483 59013 59612 54992 57240 60201 60177 57591 55291 54301
Cup14-2 2010 59050 64301 61310 60447 60042   999
