# Supplementary material for: Hydroclimatic variations reveal differences in carbon capture in two sympatric conifers in northern Mexico
Source: PeerJ. 2019 Jun 11;7:e7085. doi: 10.7717/peerj.7085 (PMC6568252; doi:10.7717/peerj.7085)
Supplement: Data S1 [file peerj-07-7085-s001.zip › Raw_data/Maximum_wood_density/Pseudotsuga _data_rwl.txt]

Pse1-1  1901 97471 97673 73333 99418 66537 67532 69260 71704 97659
Pse1-1  1910 69754 71869 70185 68969 68728 96160 98995 72019102764 65524
Pse1-1  1920 62758 72221 70033 65458 67832 67165 63025 69091 99228101091
Pse1-1  1930103285100487102809103405 82548102630101032103345104573 68610
Pse1-1  1940100826 69057 73137102972104317104783105582 66646 67159 66239
Pse1-1  1950100208 69803 97456 65951102734100723103973 98834 68022 67935
Pse1-1  1960 97485 64163101179104468100062103285 99930 96476 96937 96937
Pse1-1  1970 71200103151101563 71387 67208 66831 68433 66523 67156 65124
Pse1-1  1980 66774 70073 71792 62477 63889 66199 90576 67314 63141 70274
Pse1-1  1990 65902 64978 68593 65900 68877 66780 68005 69178 72221 99783
Pse1-1  2000 63565 66518 72123 92395 64211 70557 67927 70160 67953 66689
Pse1-1  2010 66015 96074 57927 61585 66096   999
Pse1-2  1950 58565 60164 57569 57985 62393 60739 62298 57603 60833 59859
Pse1-2  1960 56474 51386 54122 54031 55283 49662 48096 50250 46087 50205
Pse1-2  1970 52530 51755 58472 58437 57130 52305 56313 49684 56302 62666
Pse1-2  1980 57234 56761 63058 59696 57742 51632 61836 54554 59159 67456
Pse1-2  1990 62761 59439 60300 64838 53172 55237 57245 51879 50750 54645
Pse1-2  2000 54020 52563 52361 52991 54702 53680 58136 60868 54770 60176
Pse1-2  2010 52946 60539 53025 48977   999
Pse2-2  1901 63973 82396 61387 61009 62463 67957 64401 69147 59181
Pse2-2  1910 64014 66538 62097 64166 69360 68927 64097 69103 66719 66077
Pse2-2  1920 65145 65928 70544 66354 70050 68308 64436 69165 66701 69313
Pse2-2  1930 65168 64257 68493 67623 69485 67884 69082 66369 66591 67576
Pse2-2  1940 65702 65793 62226 67053 64176 70318 70868 66376 69965 65512
Pse2-2  1950 65063 67100 66116 71404 69243 66623 68149 65738 68812 69567
Pse2-2  1960 66077 68594 66530 63801 64864 67589 60150 66648 64677 68657
Pse2-2  1970 66356 67624 70542 70535 65594 66760 66629 67116 64317 63833
Pse2-2  1980 67481 69603 68374 62357 64418 63603 91774 62927 60046 61563
Pse2-2  1990 60427 62969 61630 60971 62325 63548 59222 60022 58364 62481
Pse2-2  2000 58148 65428 59975 59618 59092 58945 56475 61896 53131 61012
Pse2-2  2010 64948 70010 59875 65829 61277   999
Pse3-1  1923 58479 55746 52537 52809 54860 59810 55475
Pse3-1  1930 56689 56603 56901 55947 56215 57458 55532 55800 86830 57063
Pse3-1  1940 55242 57578 88967 89467 60655 97406 64692 57156 95013 96537
Pse3-1  1950103185 62041102975 60638 97000 90247 72098 60316 68166 65198
Pse3-1  1960 95946 99523 96105 54251 92876 92933 54327 66903102467103890
Pse3-1  1970 70515 95170102646 97508 92381 89203 91536 96827 96639 94741
Pse3-1  1980 92339 92975 90163 95831 93884 58943 60773 58323 84976 69747
Pse3-1  1990 55721 65291 57740 74878 73879 70122 52766 58466 54157 53282
Pse3-1  2000 54913 68471 55108 60476 57837 55018 80539 52377 58287 58654
Pse3-1  2010 57377 60365 54956 56053 57388   999
Pse4-1  1901 86763 88883 55799 59792 54535 54122 87758 77287 60229
Pse4-1  1910 88994 57374 95045 89707 53957 95420 59361 97598 94930 97744
Pse4-1  1920 60608 52407 62030 58911 59925 61580 67788 63071 58022100275
Pse4-1  1930 57938 56558 56859 92271 59152 74856 69963 68385 79710 57189
Pse4-1  1940 95666106101104351 64238 59027114887112291104715 92853 51929
Pse4-1  1950 95218 86365 57646100839 96433 87786 54097 50238 54875 51772
Pse4-1  1960 52998 99506 50818 55152 53573 51073 54235 57408 60708 61863
Pse4-1  1970 57135 61843 54834 49033 55175 51731 56288 56386 49160 54953
Pse4-1  1980 54710 57610 92470 54152 54670 51446 52083 56409 51482 77680
Pse4-1  1990 87108 55907 57704 52732 54377 43342 52140 55620 48185 48629
Pse4-1  2000 59204 53722 54657 51398 50200 56963 52923 50384 49636 50283
Pse4-1  2010 89903 58212 54094 51546   999
Pse4-2  1926 58184 58102 66642 62622
Pse4-2  1930 66483 67698 64089 63234 60668 49493 54771 66948 56491 50176
Pse4-2  1940 51010 56631 55758 56873 55941 53566 57766 57094 48223 56495
Pse4-2  1950 46703 69367 64985 68463 71115 71303 62221 74929 77028 72285
Pse4-2  1960 53965 74264 73183 73768 78562 84224 84358 80017 78758 77417
Pse4-2  1970 75326 68673 78902 82575 56803 73742     0 61702 71002 76330
Pse4-2  1980 52393 49459 67735 51256 53525 50233 51802 49925 53005 63667
Pse4-2  1990 62994 58711 62670 54617 54014 56926 59935 60893 56219 54319
Pse4-2  2000 56195 48296 62132 57239 56682 52644 55491 50758 56984 51727
Pse4-2  2010 57810 53962 58126 50645 51842   999
Pse5-2  1901 63277 79248 83220 83260 82910 71779 72871 84111 77646
Pse5-2  1910 67250 74702 76317 75320 75359 76045 83422 87417 85130 89775
Pse5-2  1920 89817 91571 91613 90587 92816 97501 95921103358102983100776
Pse5-2  1930106327102953104216104443 97123106327103298107460103854106648
Pse5-2  1940111719108895106893103809 99757106235108755107368108786104700
Pse5-2  1950105930101727104973104322103854 98831104413101861104322103013
Pse5-2  1960102264101966100022101073102294103960106113106022101147107937
Pse5-2  1970103869102279108153106159105869107952102175105869105717111232
Pse5-2  1980107722109701106189104126107030106709106266104382105504 98026
Pse5-2  1990 97734 98201 98875 97080 92844 94140 76097 96847 80757 87362
Pse5-2  2000 91543 85579 77059 94498 90111 90237 85007 88357 90573 84735
Pse5-2  2010 67671 81490 61268   999
Pse6-2  1900 75731 81971 90544 89933 90127 84121 81017 85564 76529 84497
Pse6-2  1910 84699 95391 91786 87688 86391 86895 93163 90391 92487 90350
Pse6-2  1920 96078 93177 94409 88483 96408 98923 93262 98574 96580100398
Pse6-2  1930 95505 92410 98821100721 94849 96164101605 98487 98617 97574
Pse6-2  1940 93629 95763 91436 91436 70630103818 98966 93997100266 96824
Pse6-2  1950 96465 94593 97487100076 91744 91018 97994 98269 99608101694
Pse6-2  1960100692100428104687 98864100047102716 99564102983 97531104267
Pse6-2  1970102211103326107577105741104252106149101384100047100090102434
Pse6-2  1980103878103550109972102360103803101901 99637101384 96709104988
Pse6-2  1990104207103624101015102167 99170 92938 91604100281103296 86459
Pse6-2  2000 96738104402103371108403 98124 98690   999
Pse8-2  1950 89887 85904 90012 80720 71609 83837 80522 75254 95196 93390
Pse8-2  1960 99182 99737107574 91574 91981 91630102942106720 99065111980
Pse8-2  1970111589105432118088 92051102214 84375 86435 93532 89498 99152
Pse8-2  1980 99284 97236104228102764103047104739100736 97583 90443 89637
Pse8-2  1990 83877 78032 93971 88063 85891 95682 79286 92290 86817 82152
Pse8-2  2000 82259 78553 79916 68579 73797 52072 59704 70856 78945 68764
Pse8-2  2010 80799 83341 99884 90638   999
Pse8-22 1927 56644 57784 73183
Pse8-22 1930 55982 59093 76201 76304 58585 58198 77197 77028 78041 74507
Pse8-22 1940 71290 74035 77002 78759 54235 68684 75905 52221 55632 52176
Pse8-22 1950 71956 55686 56189 51381 58111 58920 58557 54712 55535 55724
Pse8-22 1960 56485 54544 52795 53174 54888 53136 52844 89985 63125 92884
Pse8-22 1970 90793 94985 57531 56067 57423 82310 82831 52920 87432 51856
Pse8-22 1980 94215 53956 59727 57605 56185 56798 54278 56012 57643101287
Pse8-22 1990 52344 89153 52108 93931 55695 48977 52762 58266 55162 49681
Pse8-22 2000 54416 53455 51065 48496 52631 84685 74891 79073 55714 66909
Pse8-22 2010 49455 76964 58462 58768 51747   999
Pse11-1 1901 63165 58980 60624 61851 63545 61169 64756 64185 61695
Pse11-1 1910 63740 64295 63101 59941 59823 63714 60376 58909 63473 60186
Pse11-1 1920 63993 59435 59248 56699 61280 61679 58911 61460 62443 62064
Pse11-1 1930 61211 58365 63707 64018 65831 63760 62684 61881 62392 60820
Pse11-1 1940 60849 58240 56345 57186 58157 55958 57008 54267 62030 55310
Pse11-1 1950 50463 58343 59350 51958   999
Pse11-2 1903 53741 61123 57620 63497 72152 66109 59783
Pse11-2 1910 63605 67016 66145 61947 53925 65803 64732 59913 57304 57817
Pse11-2 1920 54699 57841 53140 56662 62395 57474 60975 58133 63615 56209
Pse11-2 1930 68893 56443 60503 60110 59445 64768 75946 66488 68894 52709
Pse11-2 1940 56397 56829 57144 80717 57677 58717 56951 58132 57020 54541
Pse11-2 1950 70153 55996 69479 57796 57462 56661 56471 56171 55008 56747
Pse11-2 1960 86268 57597 60994 71484 79043 57694 61798 63270 77410 59563
Pse11-2 1970 61831 84003 89115 57191 61423 78309 79056 73357 66206 70943
Pse11-2 1980 57621 53674 85370 60417 65730 71525 61813 64177 62673 90394
Pse11-2 1990 88410 93831 65077 62012 66722 64949 92499 62535 65655 61571
Pse11-2 2000 59157 61398 64043 60787 66508 65996 55679 65513 68950 67441
Pse11-2 2010 59242 66985 57767 60499 57216   999
Pse12-1 1975 68805 93693 93622 70453 69854
Pse12-1 1980 65596 61741 64594 56078101090 98537 58928 57710 98272 59077
Pse12-1 1990 66040 92249 63860 95453 93794 99424 96908 67441 69316 67925
Pse12-1 2000 64546 70855 64257 67219 66176 54798 61783 68367 65693 61536
Pse12-1 2010 59433 65987 64649 60013 63962   999
Pse12-2 1950 62357 62451 60161 61784 61910 64294 65239 60124 66541 64899
Pse12-2 1960 68470 66069 67152 64685 63343 64870 61939 65616 64885 64072
Pse12-2 1970 60928 58849 78967 59931 61463 61517 64321 54828 70662103993
Pse12-2 1980 63897 60887 79856 60601 61615 62295 60320 60500 58892 63923
Pse12-2 1990 59842 67021 67189 64213 65181 63571 65058 63487 66289 66203
Pse12-2 2000 63584 65493 64370 65368 65037 61812 62878 64684 63442 64635
Pse12-2 2010 63022 66454 64364 66138 67103   999
Pse13   1950 51442 63616 60856 60708 57852 55125 54613 53498 54810 50127
Pse13   1960 54567 56032 52496 54773 64918 58580 63352 53792 52758 54726
Pse13   1970 52743 77565 66477 51778 57596 54537 54681 76013 56659 54425
Pse13   1980 58575 55199 65768 62733 79985 60627 55312 54541 65521 56365
Pse13   1990 55838 67417 62543 97440 67883 56722 62764 50919 62910 61017
Pse13   2000 50676 53135 53097 53889 69072 52527 50835 52251 53786 54195
Pse13   2010 49004   999
Pse14-1 1950 60039 54845 58277 56289 57749 58423 53528 57594 56231 66968
Pse14-1 1960 60155 65049 64186 60793 55354 50284 52709 70995 53488 51426
Pse14-1 1970 60041 58680 62436 56876 49284 51851 56065 57648 53114 58282
Pse14-1 1980 57597 53053 65942 55691 51738 57056 56231 56012 54570 70995
Pse14-1 1990 57485 53372 63297 58935 56552 52632 50682 59953 83328 79125
Pse14-1 2000 84611 55389 56018 77397 78403 94489 54270 53308 81387 51262
Pse14-1 2010 52493 52540 50053 56107 50627   999
