# Supplementary material for: Hydroclimatic variations reveal differences in carbon capture in two sympatric conifers in northern Mexico
Source: PeerJ. 2019 Jun 11;7:e7085. doi: 10.7717/peerj.7085 (PMC6568252; doi:10.7717/peerj.7085)
Supplement: Data S1 [file peerj-07-7085-s001.zip › Raw_data/Mean_wood_density/Cupressus _data_rwl.txt]

Cup2-1  1925 37971 37783 40166 37365 35859
Cup2-1  1930 38604 37858 38310 35534 36122 35944 39127 40986 38336 38812
Cup2-1  1940 37547 37844 36470 37849 39937 38647 39159 39260 40035 38903
Cup2-1  1950 38570 38582 41481 40169 41062 38593 37266 38544 39507 40452
Cup2-1  1960 40417 39630 38805 39508 37072 38385 39577 37747 38385 39440
Cup2-1  1970 38985 36850 38867 39600 40124 40660 39470 39100 38354 39105
Cup2-1  1980 37842 38610 39187 39619 38053 38796 39625 38855 41169 39067
Cup2-1  1990 38418 40293 40134 39436 38230 37614 39514 39206 38625 39433
Cup2-1  2000 39536 39708 38326 40389 38501 38275 39566 39232 42937 42958
Cup2-1  2010 42755 42848 43851   999
Cup3-2  1890 52525 54616 54608 52404 54405 55327 52124 59418 56202 55883
Cup3-2  1900 54751 53043 52168 53803 57300 57116 58413 57134 57793 58480
Cup3-2  1910 54129 55243 55101 54260 56657 53656 51532 50906 51219 49449
Cup3-2  1920 52014 49715 52117 55757 56315 56576 53689 57862 54055 57777
Cup3-2  1930 54216 52862 53455 59915 57617 60198 58475 56487 53611 57846
Cup3-2  1940 54128 52535 56331 53060 54259 45931 43571 40845 37294 38085
Cup3-2  1950 47614 44985 44223 40052 40666 39400 41237 39965 40531 43994
Cup3-2  1960 41865 45649 40757 40393 40293 46284 47120 49423 47276 47134
Cup3-2  1970 48269 47747 48357 49505 45706 45042 48137 45657 49544 46687
Cup3-2  1980 45472 46393 48263 49195 47527 49791 49319 46533 49695 42904
Cup3-2  1990 51757 52302 52819 55008 52257 49449 47959 51982 47501 49954
Cup3-2  2000 51488 49338 50015 48964 47027 43445 46672 49875 51493 49529
Cup3-2  2010 51182 53449 49445   999
Cup4-1  1929 47382
Cup4-1  1930 42677 45667 47289 52424 47870 45860 52509 54894 51905 48123
Cup4-1  1940 43891 46346 44938 46809 46756 44165 44775 44103 45224 45732
Cup4-1  1950 48940 47235 44414 43979 43776 46930 46311 47607 45663 52631
Cup4-1  1960 54634 53541 50251 46992 46089 41530 48180 47423 45755 53024
Cup4-1  1970 46647 50122 49845 49492 47008 48706 46272 45132 54428 45203
Cup4-1  1980 48056 46440 46728 45145 51538 46052 45755 43409 44858 46188
Cup4-1  1990 46354 43988 49555 48443 48887 50541 51319 54300 50182 47116
Cup4-1  2000 50821 48924 48703   999
Cup5-2  1920 42483 44682 43835 43632 40434 40882 43859 43788 46845 42691
Cup5-2  1930 40975 44841 40876 45604 45749 45203 45719 43671 43174 44339
Cup5-2  1940 44242 40869 45858 43431 46067 42576 40647 46507 43135 50051
Cup5-2  1950 44983 50704 44861 45169 45891 50135 42881 48740 43123 42593
Cup5-2  1960 40223 37756 40542 44776 43128 44509 43663 42042 43692 40235
Cup5-2  1970 44571 41144 43803 44459 44129 45422 44956 47068 46653 43450
Cup5-2  1980 42760 43042 44320 46597 47384 50057 40916 42925 45599 51694
Cup5-2  1990 56475 50632 48563 42446 49113 43446 46327 49320 54234 46820
Cup5-2  2000 43190 45393 50694 47668 46870 45675 43361 42960 44772 44319
Cup5-2  2010 44535 52206 56890 52115 49165   999
Cu6-1   1770 47959 49473 48518 47426 45163 47169 49544 48880 46936 49243
Cu6-1   1780 44965 46422 48086 54061 47919 46059 51319 55254 51821 53917
Cu6-1   1790 52143 53009 50421 52736 50997 47619 50753 48505 50586 46263
Cu6-1   1800 47704 46479 49433 45263 46117 45417 43399 45800 47965 45431
Cu6-1   1810 41788 44938 42777 44632 44277 44112 40794 39338 40994 38305
Cu6-1   1820 44252 44285 45573 43732 47366 46394 41862 40154 42590 46657
Cu6-1   1830 45150 44549 45162 43056 46685 41906 43263 43633 44364 45454
Cu6-1   1840 45024 43812 44135 45770 46990 43424 43555 43698 45421 45758
Cu6-1   1850 44264 47599 44778 43047 41930 44139 44290 47132 42609 43256
Cu6-1   1860 44800 42387 44733 45687 43442 44664 43363 42568 42913 43898
Cu6-1   1870 45939 45221 43457 42457 42328 44796 42631 43830 47862 43063
Cu6-1   1880 46229 43639 43574 42183 40658 40405 42872 39924 42454 41790
Cu6-1   1890 42692 44069 41062 44175 43477 43647 42000 43067 41976 40830
Cu6-1   1900 41250 40276 42131 42838 42231 41549 38304 43656 45009 45992
Cu6-1   1910 47587 44146 42927 42029 43016 41168 40907 42387 44361 43642
Cu6-1   1920 43323 43391 43764 43298 42861 40023   999
Cu6-2   1925 48542 47170 46911 49446 48572
Cu6-2   1930 53270 52068 51278 52059 50714 48700 48923 48431 49847 47060
Cu6-2   1940 47286 47851 50097 48092 47281 49987 48487 47698 45998 50874
Cu6-2   1950 51590 50475 50190 48158 50518 48388 48954 48427 51356 50189
Cu6-2   1960  5512 48659 48458 47896 48374 47119 48556 48453 47103 48867
Cu6-2   1970 46717 47802 48622 47752 49305 47433 49294 47912 48218 48037
Cu6-2   1980 50409 49818 53337 52798 51677 51364 51275 50659 55260 52026
Cu6-2   1990 51647 53707 56057 49286 50392 50730 50646 49730 54872 48818
Cu6-2   2000   999
Cup8-1  1950 37627 39434 37717 36641 37380 39458 39842 39426 41973 42396
Cup8-1  1960 43359 35518 36692 38182 39443 37756 35331 34014 33772 36358
Cup8-1  1970 36277 39626 36980 35344 36613 37011 40739 37240 37726 37522
Cup8-1  1980 39260 39597 40471 40472 39548 38509 39826 41155 38361 39557
Cup8-1  1990 40764 40243 41751 45947 43801 41936 41577 40067 42454 43461
Cup8-1  2000 44227 43177 46592 45231 43734 42075 45080 40589 40480 40456
Cup8-1  2010 42089 43811 44182 45096 44937   999
Cup12-2 1855 54817 48842 50760 51137 48939
Cup12-2 1860 47048 48320 54696 55598 55158 57053 53925 53901 51244 53560
Cup12-2 1870 50274 50034 50505 48263 47170 46942 49888 47710 49433 46038
Cup12-2 1880 46998 47190 43947 45659 45151 45862 46947 44393 46128 46714
Cup12-2 1890 45386 44885 43748 43622 41802 44533 47688 46050 46370 47561
Cup12-2 1900 47570 49168 48920 49865 48299 47031 47013 45028 45342 45312
Cup12-2 1910 44433 42952 42749 43659 43160 42373 41679 42213 41315 41137
Cup12-2 1920 40017 41590 41806 42173 41531 42672 42135 41112 42029 43130
Cup12-2 1930 40505 41865 44373 43309 42927 40401 42545 44919 40870 44506
Cup12-2 1940 42386 42274 41514 40673 42277 42869 41886 45025 42320 40981
Cup12-2 1950 42421 43902 43155 43610 43481 41978 39804 45638 46423 46187
Cup12-2 1960 43481 44524 48264 47040 45770 46166 46657 48794 46364 43981
Cup12-2 1970 43904 50991 49596 49462 50998 52218 51732 54102 52843 62967
Cup12-2 1980   999
Cup13-2 1827 38320 39909 41641
Cup13-2 1830 40402 38116 45223 42544 38427 40089 42738 42637 42397 40346
Cup13-2 1840 44303 42515 49088 47210 44142 42494 41724 41450 40535 40795
Cup13-2 1850 43505 43600 44732 43863 42017 40105 37386 33698 36003 42973
Cup13-2 1860 44356 42115 37437 33328 32226 35961 41779 39964 41637 44515
Cup13-2 1870 41004 40270 45880 41678 36903 34958 38409 41209 40550 42161
Cup13-2 1880 45139 38715 38257 40702 39554 38128 41481 42255 38068 40490
Cup13-2 1890 40839 41283 40964 45134 42750 39330 39450 42527 39911 42771
Cup13-2 1900   999
Cup13-2 1950 41895 51627 42133 40027 38110 41789 43359 41917 42998 43331
Cup13-2 1960 44410 39114 34859 36061 42205 41925 42276 38429 37682 39297
Cup13-2 1970 36220 39796 38036 38285 39824 39439 42117 38933 44640 42752
Cup13-2 1980 44048 40784 40525 44916 37402 38629 39263 41115 40886 42270
Cup13-2 1990 46210 42048 44671 39161 39857 44315 41783 39451 37998 43736
Cup13-2 2000 41756 40556 40749 47284 47284 46376 42109 43703 44028 43316
Cup13-2 2010 44010 44627 50844 58855 55472   999
Cup14-2 1865 43476 40994 40129 40937 40939
Cup14-2 1870 44353 41673 43374 44553 46490 44664 41936 41305 43584 45293
Cup14-2 1880 43179 40209 42918 39492 39984 37926 37013 44109 46540 44092
Cup14-2 1890 42420 42627 48145 43965 45452 45433 42492 40137 39367 41678
Cup14-2 1900 40981 40902 45507 48005 44657 39239 35316 42383 42745 43051
Cup14-2 1910 37485 37807 35017 37486 36079 35340 37569 39047 38838 37215
Cup14-2 1920 37603 39192 40006 37522 37190 39612 38609 36164 38679 37454
Cup14-2 1930 41291 38294 36883 41153 39072 37907 36820 39587 42287 40934
Cup14-2 1940 41301 40397 41964 41495 39349 37182 43153 39481 36630 35449
Cup14-2 1950 37261 36675 36584 34207 38292 38332 40268 41446 41636 39387
Cup14-2 1960 41902 43544 41091 42411 39183 42840 41107 36846 40154 37234
Cup14-2 1970 38069 38912 41987 43234 42508 45770 46338 46426 43424 44723
Cup14-2 1980 46052 44319 42988 47587 42148 41687 44080 46473 42920 46954
Cup14-2 1990 53524 47919 46730 47928 45410 52798 50556 45744 52484 51127
Cup14-2 2000 50079 46334 50285 51273 47411 50251 50280 46147 48428 43224
Cup14-2 2010 45061 51595 45866 47905 46177   999
