# Supplementary material for: Hydroclimatic variations reveal differences in carbon capture in two sympatric conifers in northern Mexico
Source: PeerJ. 2019 Jun 11;7:e7085. doi: 10.7717/peerj.7085 (PMC6568252; doi:10.7717/peerj.7085)
Supplement: Data S1 [file peerj-07-7085-s001.zip › Raw_data/Mean_wood_density/Pseudotsuga _data_rwl.txt]

Pse1-1  1901 70139 68385 65265 64492 64277 64390 67269 66948 64892
Pse1-1  1910 62538 66143 62433 61820 65909 65403 68599 66581 66839 60131
Pse1-1  1920 60147 61183 61894 55269 61624 63727 61265 62941 62534 66275
Pse1-1  1930 67141 65905 70116 66935 54065 64797 71609 70461 65816 65598
Pse1-1  1940 63758 65318 67338 67344 70788 70530 67012 60038 63812 60812
Pse1-1  1950 61243 66118 63502 64379 68178 65374 67094 62146 62414 64407
Pse1-1  1960 61621 63033 68195 64435 65987 65068 63349 66703 62693 65901
Pse1-1  1970 70070 68217 70700 67108 65496 63247 61184 60851 60123 60696
Pse1-1  1980 61656 64187 67136 55848 60794 60959 58098 57857 59236 65263
Pse1-1  1990 58286 62529 59137 63338 63204 63181 62369 62768 67934 67711
Pse1-1  2000 60625 61220 61876 63433 60318 65240 63379 64152 62421 60942
Pse1-1  2010 60630 73898 50918 56309 56344   999
Pse1-2  1950 51509 49329 48331 46446 48802 52005 50217 48303 48939 47574
Pse1-2  1960 49436 45715 46185 44120 47859 46496 42075 41937 41459 42786
Pse1-2  1970 48268 46822 52515 51996 51764 48883 47447 43375 51881 47759
Pse1-2  1980 48043 48880 50714 44128 40441 40735 45324 44270 47509 58928
Pse1-2  1990 44251 53005 47350 50676 45607 44713 50454 47341 48745 51769
Pse1-2  2000 52667 47664 48416 51138 52025 51419 54691 54459 47507 54543
Pse1-2  2010 46526 52958 48254 43429   999
Pse2-2  1901 60032 57051 57551 58225 56299 59158 60911 62446 54574
Pse2-2  1910 47396 56192 50372 52081 51989 55615 58596 59570 57103 53615
Pse2-2  1920 55231 53394 55688 51499 56190 57643 53874 58420 56902 56163
Pse2-2  1930 55977 52132 56473 56026 52005 52808 56257 56456 52728 54359
Pse2-2  1940 52341 53549 52814 47612 50419 60323 58532 56409 57915 58879
Pse2-2  1950 57271 59483 59488 61564 63109 58335 58040 59921 57254 63349
Pse2-2  1960 59196 61388 59718 56082 57126 58475 51036 59150 57568 60348
Pse2-2  1970 59903 59646 61005 59436 55340 57368 57077 59062 51142 53218
Pse2-2  1980 53370 56801 58138 47021 51957 51819 47713 47519 48936 52620
Pse2-2  1990 47662 49443 47162 47453 48274 46193 45852 45496 51796 50351
Pse2-2  2000 44282 53403 49830 51778 46533 50139 52335 46109 48702 51191
Pse2-2  2010 45685 64449 53956 57287 51341   999
Pse3-1  1923 46594 52253 50203 48577 50029 50297 52629
Pse3-1  1930 49573 49821 51556 52956 52384 49218 53206 54328 54206 55862
Pse3-1  1940 54072 53994 57758 51999 52369 59350 62888 56511 62504 62608
Pse3-1  1950 60382 60123 59943 59852 60669 60569 56893 56488 52207 52570
Pse3-1  1960 57788 54485 57143 53414 56955 58840 53207 46189 58806 63023
Pse3-1  1970 43688 62138 67319 60215 66262 62168 60210 64414 66938 63666
Pse3-1  1980 64175 58609 63744 56054 55807 57392 58506 52067 56347 55631
Pse3-1  1990 51034 53180 47936 54433 53570 50647 47540 49323 50574 47365
Pse3-1  2000 46534 34336 49589 52747 48089 50002 67735 50381 53317 55181
Pse3-1  2010 56645 54757 53148 54708 54202   999
Pse4-1  1901 57261 54697 49936 50622 51173 53048 52003 55414 22808
Pse4-1  1910 52900 51297 49348 52237 50452 51521 52542 57611 56042 50009
Pse4-1  1920 46433 50673 49756 46824 49309 47841 46326 43645 49042 54235
Pse4-1  1930 46949 50103 55672 55463 51682 53474 54417 55335 60202 52057
Pse4-1  1940 53482 57622 60085 49895 56999 56597 55049 56857 14378 49834
Pse4-1  1950 53867 54629 51897 52433 57203 57504 51502 49565 49516 48844
Pse4-1  1960 52448 52692 50141 43841 48119 49797 38278 47289 44944 46994
Pse4-1  1970 45018 44293 47812 46247 47253 48770 45974 50637 47934 52251
Pse4-1  1980 52996 44256 55688 43594 43491 48214 50193 43201 48771 56228
Pse4-1  1990 47268 48668 44933 49635 48579 42130 39961 44599 36890 43104
Pse4-1  2000 40338 43475 43400 40024 45561 46349 44616 49242 45030 44254
Pse4-1  2010 61048 48842 50272 48437   999
Pse4-2  1926 54076 49593 55510 52826
Pse4-2  1930 58454 57567 55613 52888 54904 47848 46089 47691 49974 45856
Pse4-2  1940 47680 50026 43773 47042 43764 43549 41471 44010 45994 48348
Pse4-2  1950 40126 56905 52590 58168 52345 54224 47760 47337 54140 47072
Pse4-2  1960 47618 47605 60386 59935 52387 55174 55756 55628 59159 54645
Pse4-2  1970 56368 56283 62172 59800 49828 52160     0 44492 60033 55546
Pse4-2  1980 46048 41776 51569 43788 51596 44029 48261 48448 46241 51272
Pse4-2  1990 49145 48398 50438 42403 45017 50136 51220 51812 46915 51208
Pse4-2  2000 44600 46638 51017 55321 48773 48472 47030 44395 45116 47078
Pse4-2  2010 49349 47122 49690 46962 48558   999
Pse5-2  1901 58926 63030 65785 64089 58162 61198 59067 65361 63807
Pse5-2  1910 60218 62078 60022 60084 63205 59218 64851 59085 61636 58533
Pse5-2  1920 60342 63500 60276 53666 58634 64003 59179 63587 60322 67146
Pse5-2  1930 60335 59534 65637 61730 58334 61066 66689 68302 64454 66275
Pse5-2  1940 64757 63057 62617 64907 61013 65633 69863 63861 66512 65149
Pse5-2  1950 62744 62562 59002 59843 64268 58288 59129 60808 58575 62257
Pse5-2  1960 62283 61719 63908 57638 62488 59741 57610 65775 60128 64116
Pse5-2  1970 67116 64478 69792 60790 61854 69664 71382 66862 66854 61637
Pse5-2  1980 60008 65530 68211 60358 64891 69795 67772 59739 64307 70277
Pse5-2  1990 55615 65956 53197 62796 61442 54237 44977 49860 54709 53522
Pse5-2  2000 49571 59040 53128 55721 61758 51519 65477 63128 57299 66298
Pse5-2  2010 48784 62164 54145   999
Pse6-2  1900 64137 77481 81787 68651 75951 61436 68269 78552 71686 80534
Pse6-2  1910 69579 67172 63163 62337 65720 61922 75865 65096 72734 62440
Pse6-2  1920 65188 66399 68597 57529 64475 73745 66563 67020 68586 71438
Pse6-2  1930 67012 67313 78447 78948 68850 67956 77611 75442 73726 70888
Pse6-2  1940 67889 66784 67346 67114 56265 78799 73741 67293 69830 73603
Pse6-2  1950 73994 80701 74453 73075 69697 72107 71494 74007 60666 76070
Pse6-2  1960 74016 69767 75624 72436 72230 70016 62873 66434 68485 74322
Pse6-2  1970 73633 86950 74960 68281 86081 73778 81133 68999 69088 71164
Pse6-2  1980 64255 67323 74186 59709 67386 72236 73633 67711 74362 73949
Pse6-2  1990 68012 68418 76386 78401 75760 79672 83303 60941 71235 70418
Pse6-2  2000 63503 70864 64542 75639 65902 61705   999
Pse8-2  1950 80194 69082 79980 69946 66722 62874 57313 56569 55363 50404
Pse8-2  1960 57357 54479 51623 53126 52815 54877 52182 56308 52194 57066
Pse8-2  1970 56672 59214 65299 51084 50189 53669 52504 57477 52298 50769
Pse8-2  1980 51161 49466 54115 48773 46902 49852 49126 44018 44526 49490
Pse8-2  1990 44345 50882 42362 50594 49000 48906 46905 46639 56389 58097
Pse8-2  2000 51019 46199 51164 40815 45742 46321 43406 47066 53092 41170
Pse8-2  2010 50822 50661 60067 56941   999
Pse8-22 1927 52390 50805 55158
Pse8-22 1930 48554 50211 57167 53598 47678 49899 54493 58833 58681 57544
Pse8-22 1940 53306 54807 54714 55650 48919 53210 54091 51751 47694 48975
Pse8-22 1950 56525 53049 49376 47208 47691 46502 44709 45355 44810 44682
Pse8-22 1960 52031 51260 49690 48018 47262 49745 46556 58791 52782 59176
Pse8-22 1970 57548 61834 54757 49675 55004 53188 51695 50994 49724 48660
Pse8-22 1980 55767 47547 58814 48429 46573 49650 46000 43659 44809 51823
Pse8-22 1990 50580 54170 48544 50644 49394 48224 45775 43501 45862 47982
Pse8-22 2000 45591 46407 49655 47564 49984 56578 53669 48091 55330 47364
Pse8-22 2010 48103 57032 46216 50782 51266   999
Pse11-1 1901 48381 38552 45504 48661 51704 45836 44038 39293 45574
Pse11-1 1910 46113 45411 45045 37661 40165 41603 40417 39706 40822 41099
Pse11-1 1920 47954 44390 38887 39614 41151 40901 40725 44500 45520 48746
Pse11-1 1930 46300 39761 46871 47721 48210 42444 27642 44405 44627 44444
Pse11-1 1940 44926 42734 41659 43101 45686 42383 42302 40058 48548 37928
Pse11-1 1950 43037 43810 44695 43656   999
Pse11-2 1903 50838 52275 49204 53606 61205 60233 57762
Pse11-2 1910 57955 55142 52847 53399 50176 57777 59392 55620 47654 51810
Pse11-2 1920 49304 48588 43461 48301 49396 48658 52131 49035 53497 49491
Pse11-2 1930 47237 49396 54322 53689 49769 55617 55335 54679 55631 51308
Pse11-2 1940 46790 52100 49007 55280 48975 54383 53318 49754 49468 51166
Pse11-2 1950 55695 53857 55489 54281 55051 51733 51841 29131 45579 54175
Pse11-2 1960 54985 53402 55099 53206 55973 55706 51191 58190 52955 55264
Pse11-2 1970 54403 67739 63644 50321 57143 57909 59455 55180 53485 58044
Pse11-2 1980 53520 48634 60832 48934 56357 64991 58328 55017 59591 62157
Pse11-2 1990 60038 63408 54667 59920 62604 61346 59021 52265 55657 51911
Pse11-2 2000 52318 55589 55003 52290 56944 61264 49817 58794 62133 64317
Pse11-2 2010 51226 55593 46867 51445 46087   999
Pse12-1 1975 61965 60087 54667 64004 60953
Pse12-1 1980 31362 55177 61050 56191 59267 57820 56447 55776 56727 55542
Pse12-1 1990 51214 56512 54453 65249 60389 62042 61851 51158 55232 55728
Pse12-1 2000 54095 52431 50429 49089 45834 49084 46687 53102 49318 52231
Pse12-1 2010 48943 56639 52074 50905 46072   999
Pse12-2 1950 54787 57344 47430 49879 52726 52824 54222 53134 46359 50938
Pse12-2 1960 55220 53932 60772 56763 60832 55469 49648 53286 55520 57207
Pse12-2 1970 53551 56037 40165 51418 52158 58743 60332 52701 63564 63997
Pse12-2 1980 55685 55768 58046 56402 58719 59043 57835 58087 54987 57577
Pse12-2 1990 52995 60614 60621 57781 59173 59838 57673 52535 52833 53158
Pse12-2 2000 49105 51544 49061 50675 51907 49146 46090 53006 53430 57268
Pse12-2 2010 55008 56541 51458 48701 54021   999
Pse13   1950 48198 46918 47795 42359 46770 48639 39714 41216 42383 46083
Pse13   1960 39070 47977 48224 49701 46669 53088 43946 49764 43568 43684
Pse13   1970 47947 39513 58349 48329 46338 44073 46499 63446 51064 50870
Pse13   1980 48182 50988 46801 49849 69714 49460 45150 53751 47912 45072
Pse13   1990 43141 29226 49461 52171 52108 34674 51462 47722 48435 47895
Pse13   2000 45948 43799 43408 50187 35542 46475 47515 47233 37603 49936
Pse13   2010 42375   999
Pse14-1 1950 44940 45122 38444 44508 50406 49228 52319 47009 48155 59247
Pse14-1 1960 47350 49551 47380 46795 42965 49749 43557 49089 48441 50713
Pse14-1 1970 48587 45498 48634 43437 47436 48024 45236 43535 41827 42448
Pse14-1 1980 44436 47819 51413 43162 41066 45690 45139 40708 42648 53948
Pse14-1 1990 41810 32950 43927 46990 41622 42488 39451 42740 55652 55845
Pse14-1 2000 51541 50863 48914 49862 50989 57921 52249 45443 47555 38165
Pse14-1 2010 39008 44863 41446 37305 32803   999
