# Supplementary material for: Hydroclimatic variations reveal differences in carbon capture in two sympatric conifers in northern Mexico
Source: PeerJ. 2019 Jun 11;7:e7085. doi: 10.7717/peerj.7085 (PMC6568252; doi:10.7717/peerj.7085)
Supplement: Data S1 [file peerj-07-7085-s001.zip › Raw_data/Minimum_wood_density/Cupressus _data_rwl.txt]

Cup2-1  1925 27258 32363 36534 32363 31616
Cup2-1  1930 34110 33122 32312 31043 31797 32636 34130 36596 33254 34447
Cup2-1  1940 33468 32717 31455 33600 35770 34314 35534 33366 34918 35205
Cup2-1  1950 33447 35236 37436 36596 35205 34150 31888 33417 35894 33508
Cup2-1  1960 35770 35266 33508 35832 32494 34242 34621 32940 33732 35441
Cup2-1  1970 34580 32595 33600 33855 34815 34815 35369 34201 33102 34692
Cup2-1  1980 32828 33468 33173 34856 33325 34018 33671 32049 37384 31023
Cup2-1  1990 33051 35595 35534 36275 33763 33763 35194 34273 33478 35390
Cup2-1  2000 33681 35000 29186 37114 33977 34539 36121 35112 39263 34672
Cup2-1  2010 37249 32737 39852   999
Cup3-2  1890 48574 45988 50072 48842 48163 51480 48953 56860 53824 51220
Cup3-2  1900 49266 47586 49680 48552 55295 54042 56418 54949 55989 56988
Cup3-2  1910 52160 52830 51797 48497 50983 47974 47620 47841 48786 46549
Cup3-2  1920 46307 45385 45604 49892 52160 50319 47465 54616 51435 50927
Cup3-2  1930 50319 50443 51254 54892 52364 55111 56372 51706 51197 53835
Cup3-2  1940 51220 47498 51480 47719 49165 43308 37421 36971 28293 33985
Cup3-2  1950 42714 38978 38124 35006 32571 32173 35700 35700 34840 37368
Cup3-2  1960 39000 40200 35078 33985 35399 39327 42391 43038 42509 40240
Cup3-2  1970 41703 44164 43102 45047 41478 41296 44143 39995 42208 40346
Cup3-2  1980 39783 34170 42660 42412 43383 44512 43167 43752 44262 39200
Cup3-2  1990 46990 47985 49232 47354 49087 46120 41682 47620 40600 44023
Cup3-2  2000 46945 43113 43005 42455 42552 39889 36751 44045 46714 46571
Cup3-2  2010 48964 51740 46076   999
Cup4-1  1929 42841
Cup4-1  1930 37113 39638 39628 45850 39944 37040 46079 49619 47021 41408
Cup4-1  1940 37613 40908 40749 41121 41558 39069 37780 38136 41334 37707
Cup4-1  1950 45011 40919 39217 38083 39196 39670 41760 43551 40219 51207
Cup4-1  1960 53627 51477 48343 41867 42262 36593 44166 41004 40537 50927
Cup4-1  1970 41685 48343 48067 47461 42295 46845 41078 39543 53217 39596
Cup4-1  1980 45055 39701 43831 37644 45240 41334 39290 40061 37832 39017
Cup4-1  1990 42916 37186 45174 44188 42745 47516 46779 51084 45555 39364
Cup4-1  2000 42198 42423 40983   999
Cup5-2  1920 34515 38867 37234 38384 34956 33501 39878 37850 41332 35616
Cup5-2  1930 32910 35018 35338 40376 37557 37630 38405 37088 36984 37432
Cup5-2  1940 36860 35018 40694 38310 40662 37860 34751 42261 38373 41758
Cup5-2  1950 36735 46582 38761 40270 40821 41758 37484 38373 35451 36455
Cup5-2  1960 34874 32818 36289 37328 37391 36880 36340 36050 37120 33869
Cup5-2  1970 37881 34792 37683 36724 38080 38426 37120 40800 37099 36756
Cup5-2  1980 35596 37057 36558 42786 30775 43550 35740 36102 40704 44079
Cup5-2  1990 46276 44609 43690 36891 45065 36195 40153 43464 47241 42496
Cup5-2  2000 37057 39340 42947 41961 41929 39878 38761 35565 39488 22628
Cup5-2  2010 32189 44241 52110 46889 46571   999
Cu6-1   1770 42853 45887 41887 40340 39018 40588 42103 41242 39802 43401
Cu6-1   1780 35524 37020 40104 48818 39678 40982 46235 49988 46688 48289
Cu6-1   1790 48113 49078 45089 48477 44284 40689 46119 43013 44284 38283
Cu6-1   1800 36645 38706 41050 39041 40678 38317 34389 37917 43036 39701
Cu6-1   1810 35032 36568 35645 39309 37972 38550 32806 26910 35305 30074
Cu6-1   1820 38974 39466 40836 38684 41321 39633 35262 33845 34530 42387
Cu6-1   1830 39175 37972 39063 36370 41638 34432 36821 36436 40217 39298
Cu6-1   1840 40847 38762 39342 41559 41615 37119 39689 37861 39869 41876
Cu6-1   1850 39007 43607 40532 39544 36733 40003 40746 43733 37241 36943
Cu6-1   1860 39477 36943 37130 41446 37318 39712 37917 37695 37651 40565
Cu6-1   1870 39981 39466 39387 37053 38795 39656 38372 38417 38528 38361
Cu6-1   1880 39566 37706 39645 37628 35240 34269 37673 35711 35240 37928
Cu6-1   1890 35743 39410 36447 38751 38250 38952 36744 37983 36007 36447
Cu6-1   1900 36348 33455 37307 38417 37495 37307 35426 40600 37318 40228
Cu6-1   1910 42330 38762 38394 37385 34323 33661 35985 37673 39925 38773
Cu6-1   1920 38250 36304 38261 38717 37263 33639   999
Cu6-2   1925 41901 42261 41977 43490 45104
Cu6-2   1930 50318 46464 46028 48489 44406 43876 44760 44108 42458 40131
Cu6-2   1940 40845 42985 45082 43733 40347 44041 43248 41748 42087 42261
Cu6-2   1950 47249 45282 45928 43655 46665 43622 44229 43722 47136 45238
Cu6-2   1960     0 44506 44086 41726 42382 43226 44063 41934 42875 43446
Cu6-2   1970 41465 41291 44716 43755 44683 43677 46520 42908 42941 42404
Cu6-2   1980 46632 47541 51223 49953 45872 47676 47451 46352 48251 48738
Cu6-2   1990 48364 48772 47080 45605 46118 45249 46185 44583 46453 44949
Cu6-2   2000   999
Cup8-1  1950 32630 32377 31358 31379 31757 32756 34069 32219 35649 36972
Cup8-1  1960 36885 31013 28707 31537 34314 33158 31348 29826 29110 32894
Cup8-1  1970 30909 33602 32524 31045 29919 29784 37718 34463 34708 34975
Cup8-1  1980 35360 36584 37957 38435 36175 30971 34208 36304 32440 31904
Cup8-1  1990 37026 34431 36444 40844 39997 36519 35060 32609 37426 37653
Cup8-1  2000 38522 35960 39460 38685 37372 35842 39395 33391 33698 34463
Cup8-1  2010 31946 39559 36756 35402 39417   999
Cup12-2 1855 48717 47312 49074 49418 48504
Cup12-2 1860 46274 45383 52580 51538 49872 53835 50996 49702 48781 48845
Cup12-2 1870 47620 46695 47478 47157 45955 44810 46393 45875 47613 45043
Cup12-2 1880 45652 45857 43092 44075 44260 44640 44608 43410 44921 46130
Cup12-2 1890 44030 43705 43034 42857 41606 43511 46481 44301 43585 46193
Cup12-2 1900 44378 46382 46878 47193 46440 44791 44295 43353 43961 43703
Cup12-2 1910 43380 41247 41562 42331 41895 40867 40757 41204 44069 40373
Cup12-2 1920 39210 40090 40639 40684 40464 40899 41180 40239 41151 41562
Cup12-2 1930 40068 41047 43826 42503 42272 39737 41544 44161 39987 43223
Cup12-2 1940 42041 41519 41311 40272 41425 42142 41088 41427 41687 40510
Cup12-2 1950 41232 43360 42219 42565 42190 37956 39471 43618 44945 43979
Cup12-2 1960 41848 43289 45416 44606 42939 45169 43473 46911 45684 40387
Cup12-2 1970 43575 46313 47396 47088 48884 50186 48735 50951 50153 49766
Cup12-2 1980   999
Cup13-2 1827 32511 33476 33207
Cup13-2 1830 32565 32372 41243 38022 33132 33700 37615 37396 35920 36749
Cup13-2 1840 41008 35279 45893 42141 39027 36454 36236 38938 35637 36695
Cup13-2 1850 37945 39737 39870 36051 38353 35583 34672 30470 32436 36236
Cup13-2 1860 38772 35822 33712 28189 24651 30650 35844 32586 38474 38795
Cup13-2 1870 34284 35724 43134 38750 33626 29542 32608 34445 36149 36214
Cup13-2 1880 36957 33745 33745 36247 38853 32618 40631 40338 32682 36509
Cup13-2 1890 37470 40763 39996 44266 41806 32618 35735 41591 33626 42246
Cup13-2 1900   999
Cup13-2 1950 40665 48333 38066 35116 37022 39622 42475 39763 41027 39766
Cup13-2 1960 38011 31042 28901 30544 39879 40061 41296 32950 36525 30491
Cup13-2 1970 35026 39132 37528 37263 38303 37911 40024 37490 42141 41590
Cup13-2 1980 40889 40012 35192 39526 32255 37718 37102 40490 38624 40466
Cup13-2 1990 44390 38934 42191 37864 39278 41543 39321 38633 29563 41604
Cup13-2 2000 39720 39086 39104 39282 44361 46003 40727 42024 41406 39675
Cup13-2 2010 42797 44166 44685 49500 48909   999
Cup14-2 1865 38285 36591 33705 37208 35513
Cup14-2 1870 41554 37186 41899 41665 45824 41432 38985 39270 41044 43733
Cup14-2 1880 41366 39127 39368 36558 35922 32210 30435 41688 44442 41377
Cup14-2 1890 40403 38733 46051 39555 42702 43396 38187 35298 32348 38318
Cup14-2 1900 38963 38089 41466 46598 42077 36299 30738 36126 37980 36321
Cup14-2 1910 30759 33641 30539 29714 30864 32126 32221 33567 33790 31820
Cup14-2 1920 33142 32845 34665 30958 32094 35233 34153 30979 32231 32305
Cup14-2 1930 38274 32623 30048 37338 34291 31494 32253 34922 38438 37382
Cup14-2 1940 35437 35019 34933 37024 35534 32675 39467 33205 30414 31378
Cup14-2 1950 32316 31095 30194 29548 33833 31925 37034 36396 38700 32591
Cup14-2 1960 36234 39445 37306 36840 33748 36904 33503 31158 34473 31525
Cup14-2 1970 33344 33865 36569 39830 32010 40149 41355 39511 39533 40127
Cup14-2 1980 42412 40182 38165 42780 37436 37382 39357 42177 38689 41977
Cup14-2 1990 49254 43318 40712 42668 36277 47376 45506 41432 47250 47135
Cup14-2 2000 43138 42267 44758 48456 42814 45960 45132 42189 45721 39434
Cup14-2 2010 40359 46553 37816 43587 43127   999
