# Supplementary material for: Hydroclimatic variations reveal differences in carbon capture in two sympatric conifers in northern Mexico
Source: PeerJ. 2019 Jun 11;7:e7085. doi: 10.7717/peerj.7085 (PMC6568252; doi:10.7717/peerj.7085)
Supplement: Data S1 [file peerj-07-7085-s001.zip › Raw_data/Minimum_wood_density/Pseudotsuga _data_rwl.txt]

Pse1-1  1901 40023 39125 39270 38409 39422 40033 40383 40314 39642
Pse1-1  1910 38920 39231 38317 38468 40536 39072 41266 40293 39716 39049
Pse1-1  1920 40002 37265 38641 37670 39508 40641 40149 42029 41982 41597
Pse1-1  1930 41479 39272 41907 40309 46153 39843 41671 42292 40245 39695
Pse1-1  1940 40532 39675 40278 40245 40076 43066 40012 39011 41048 39106
Pse1-1  1950 39367 41548 38704 47868 40425 40383 40203 40192 38113 40299
Pse1-1  1960 39568 42125 43260 39673 41735 40702 40978 43497 39864 39864
Pse1-1  1970 43522 42035 39906 38013 39816 38161 36216 37452 36681 40031
Pse1-1  1980 38260 37279 39202 37436 40679 37753 34699 35003 38600 39372
Pse1-1  1990 36129 39676 36587 40924 39801 38708 37945 35700 41356 41939
Pse1-1  2000 39312 37380 38820 37801 40205 39415 41772 40124 38912 37956
Pse1-1  2010 38492 39104 36899 36526 31424   999
Pse1-2  1950 42420 40124 38220 36965 39442 44993 39379 35770 41009 39170
Pse1-2  1960 43317 39630 38335 34878 43445 43178 37680 34297 34124 34134
Pse1-2  1970 40156 42218 45577 41740 45177 43584 37784 36748 46761 36810
Pse1-2  1980 36975 37566 35616 33778 32815 34827 37700 31657 39191 51006
Pse1-2  1990 36078 46816 40900 34552 39232 37669 45080 43852 45458 49983
Pse1-2  2000 48635 43039 42292 48966 48206 48999 51621 47679 40693 51163
Pse1-2  2010 38533 41920 41910 39013   999
Pse2-2  1901 42296 39093 39650 39429 38577 37649 40842 38513 39026
Pse2-2  1910 27913 35501 33274 35162 32963 34168 37200 33353 34131 33027
Pse2-2  1920 33753 31982 32436 30931 33089 33507 34189 34401 34853 32184
Pse2-2  1930 35043 33511 36259 34122 33691 33963 34454 36629 32923 34534
Pse2-2  1940 34333 36057 37610 34003 33425 38332 38999 36475 36596 38979
Pse2-2  1950 37357 38539 37711 37513 38571 37617 37821 41744 36065 38477
Pse2-2  1960 38552 37713 38601 38268 37006 37208 36121 38796 38613 38983
Pse2-2  1970 38394 40273 38116 36313 33899 33367 35925 34902 32845 34264
Pse2-2  1980 31322 32797 34254 31685 34156 30461 26035 30710 33251 31756
Pse2-2  1990 30195 34414 31086 33936 34224 35087 31591 31734 33553 33810
Pse2-2  2000 34494 34303 35176 36098 33276 32527 35773 33480 34433 34228
Pse2-2  2010 36471 40818 36197 36543 35885   999
Pse3-1  1923 36852 40774 39556 42160 39563 40135 39111
Pse3-1  1930 37077 38781 39280 39709 39796 40009 40520 40777 43591 39644
Pse3-1  1940 40807 38279 46345 40633 38450 38385 41251 43390 39973 41050
Pse3-1  1950 33218 42228 43516 44534 41907 42964 45598 39900 38089 38138
Pse3-1  1960 41307 40175 40623 40017 41028 41007 42375 10679 39835 42899
Pse3-1  1970 28863 49946 44930 41510 45389 41307 44015 44178 43331 43147
Pse3-1  1980 45477 42101 43906 39941 41607 41882 40367 37469 41403 47692
Pse3-1  1990 37265 45894 34993 40601 44963 41039 42662 36698 40901 36799
Pse3-1  2000 37457 23591 29719 42381 39733 38298 52397 42394 35757 49199
Pse3-1  2010 39804 35688 37477 39914 38800   999
Pse4-1  1901 42355 45997 42399 40880 39593 40524 44227 43397 10780
Pse4-1  1910 40298 40422 39688 42052 44610 41017 44261 41480 43343 39475
Pse4-1  1920 38437 38289 40988 39075 40158 40163 37128 34158 41059 41361
Pse4-1  1930 39370 38551 41824 51171 41411 42268 43506 46505 46085 42976
Pse4-1  1940 40330 45654 60812 40674 34695 42225 40544 39667 39100 42293
Pse4-1  1950 41555 42333 41036 39977 43093 43812 40080 41480 39287 40058
Pse4-1  1960 43645 41782 38286 34415 40587 41116 31796 40543 37668 37944
Pse4-1  1970 37535 33569 39787 39282 39330 38405 38238 37494 41805 41984
Pse4-1  1980 39284 37579 37302 34899 36037 36364 36962 34710 39961 43408
Pse4-1  1990 33351 36603 36419 38489 39881 36675 33871 36661 28606 34818
Pse4-1  2000 27434 36168 35917 33837 38861 37092 36310 40677 36741 36884
Pse4-1  2010 40576 40324 39351 38487   999
Pse4-2  1926 46473 42445 42983 45651
Pse4-2  1930 50871 47485 45150 46275 48537 41268 38274 34295 43753 38820
Pse4-2  1940 39436 43098 36691 37881 37787 39175 35059 35981 38349 40515
Pse4-2  1950 36663 41119 44997 46341 40671 42757 37844 29699 41460 39410
Pse4-2  1960 36077 33803 46550 46725 42166 44074 45772 42424 43695 41920
Pse4-2  1970 47121 48326 50455 43209 38024 35098     0 37153 47496 42897
Pse4-2  1980 39328 31943 40927 35981 43107 34981 40823 42869 38914 43814
Pse4-2  1990 38483 41172 41161 36310 34431 43080 43328 44356 38147 46659
Pse4-2  2000 33680 41900 42757 52383 39294 43836 35978 37948 33281 42510
Pse4-2  2010 40459 41992 43522 40209 40676   999
Pse5-2  1901 54410 50047 47665 47487 42600 52313 48589 50894 49710
Pse5-2  1910 49272 50239 48847 50611 51505 47976 48891 46767 48054 44808
Pse5-2  1920 46203 46744 46612 40514 43359 41877 43565 41715 42752 45356
Pse5-2  1930 43304 42806 46523 42276 39374 40482 41974 42643 44317 39788
Pse5-2  1940 45093 39544 41007 43543 38578 45345 45027 48500 45543 45664
Pse5-2  1950 44295 42114 44688 42157 44087 39416 39906 39842 38599 42773
Pse5-2  1960 44885 43315 43968 43445 44415 41071 39735 43804 44710 44918
Pse5-2  1970 45521 48087 43859 39395 41812 42060 44918 44349 40418 41286
Pse5-2  1980 42460 43326 44338 40503 43739 42157 46523 45345 42730 45631
Pse5-2  1990 37797 43435 35005 42578 40749 38504 35556 22896 36359 37208
Pse5-2  2000 33023 36935 33754 32245 34632 29293 42449 40632 36171 50487
Pse5-2  2010 32173 45499 44033   999
Pse6-2  1900 56363 73005 74312 49756 65144 41716 49901 73867 66861 72765
Pse6-2  1910 56236 45088 38698 40927 46135 39540 59169 41417 52497 37473
Pse6-2  1920 41983 41428 45872 35749 39984 43378 40981 40736 41225 44404
Pse6-2  1930 44458 43152 60004 53758 49433 45829 51459 53360 52294 51662
Pse6-2  1940 45796 47959 44664 45512 48800 52170 50359 44990 47176 48977
Pse6-2  1950 51043 65690 55648 45763 52985 49166 49968 50572 39709 46244
Pse6-2  1960 47694 42915 43907 45055 42347 44242 36900 25643 39582 45720
Pse6-2  1970 42411 60772 41844 38866 47617 39118 46803 39614 36848 39804
Pse6-2  1980 17385 36174 47165 34503 40683 41588 38782 39973 42090 45720
Pse6-2  1990 36640 34996 45207 46924 48678 64442 70231 35904 42840 58736
Pse6-2  2000 33673 38121 33489 35563 35192 29909   999
Pse8-2  1950 57851 53320 64046 54279 61457 54302 49801 45178 42173 39893
Pse8-2  1960 43929 40274 38447 40423 40901 44557 37128 44601 37965 43065
Pse8-2  1970 42505 46578 50495 37014 39311 40295 37306 40455 41819 40338
Pse8-2  1980 23517 36015 39734 36368 36774 38164 37316 32503 33002 37348
Pse8-2  1990 32299 42387 29997 40094 37766 28946 37839 35043 43756 43270
Pse8-2  2000 40806 36805 33922 35198 38405 39163 33738 37682 42226 34919
Pse8-2  2010 31741 41552 43896 42033   999
Pse8-22 1927 42264 41124 43288
Pse8-22 1930 38927 41043 45000 38537 38329 39179 41025 44620 48186 46049
Pse8-22 1940 40897 44968 41302 42126 39686 41826 43406 44384 39424 40011
Pse8-22 1950 42094 38877 38537 37473 38660 37006 36054 37219 34649 37616
Pse8-22 1960 37556 37853 37271 39526 38249 38892 37910 41976 38391 40142
Pse8-22 1970 40471 44533 39342 35291 41182 39581 41153 40721 39888 40031
Pse8-22 1980 41270 37932 40546 36704 37797 36906 37723 38641 37623 40068
Pse8-22 1990 38673 42900 39633 40801 35532 44006 39786 36790 40548 39485
Pse8-22 2000 38531 39359 41197 43524 40717 39085 43309 40641 49956 41345
Pse8-22 2010 39656 45480 38051 42327 45008   999
Pse11-1 1901 32981 28782 32163 31073 31970 32208 34129 27884 35499
Pse11-1 1910 31596 29509 29999 29173 29244 31073 30437 30104 26980 28748
Pse11-1 1920 27637 30062 28706 27129 27732 27351 28358 31578 32357 30304
Pse11-1 1930 30242 29426 30035 32842 29751 30365 12143 29550 31303 29556
Pse11-1 1940 33132 30599 32622 33388 34463 33333 30122 33426 36349 27901
Pse11-1 1950 35141 29718 32307 37015   999
Pse11-2 1903 42751 44474 41752 43692 52583 50514 55425
Pse11-2 1910 45423 43779 41056 45369 40976 49449 40169 40098 40613 38382
Pse11-2 1920 38230 38454 34526 37660 34446 36413 37392 36398 37056 38855
Pse11-2 1930 29694 33381 38026 37280 36637 45522 39503 41602 40854 45001
Pse11-2 1940 36957 41461 38429 40406 37372 40762 37878 36807 36424 40663
Pse11-2 1950 39832 42308 41741 40722 40586 39688 39937 12134 35477 41317
Pse11-2 1960 40331 38300 40783 39567 40481 42781 37464 40127 40151 41509
Pse11-2 1970 38404 52367 43108 37440 40024 40417 43433 40087 41806 41035
Pse11-2 1980 41218 39013 40672 34074 35405 40489 41483 38529 44176 42257
Pse11-2 1990 40087 38142 37317 40051 39268 43329 39599 36005 36570 37421
Pse11-2 2000 38640 40099 35793 35295 36860 40760 40291 37967 37894 42445
Pse11-2 2010 35193 35658 33243 34091 34957   999
Pse12-1 1975 40077 39447 40542 38611 42796
Pse12-1 1980 14246 36736 42237 59268 40499 41416 40439 41709 41903 41184
Pse12-1 1990 38612 40305 37992 44679 40768 40843 39865 33791 33289 33015
Pse12-1 2000 35169 35278 34714 31939 29915 33611 34609 38209 34227 34891
Pse12-1 2010 33791 36468 35529 35346 28580   999
Pse12-2 1950 37279 38486 35109 34573 32982 36141 36473 37603 31558 34185
Pse12-2 1960 36921 37548 39080 36959 42001 37773 34284 35855 36788 36612
Pse12-2 1970 36901 39597 33750 36734 37844 40713 39915 41691 38128 35675
Pse12-2 1980 38967 38872 44508 39606 40795 40732 41601 41603 40114 38806
Pse12-2 1990 38410 39259 39668 40551 39253 40373 40336 36449 33611 34373
Pse12-2 2000 33309 32822 32604 33138 32575 33251 33219 33897 34835 36331
Pse12-2 2010 36311 35722 36093 30370 33837   999
Pse13   1950 39478 36665 34034 38440 41135 38189 33702 35075 34585 37225
Pse13   1960 32774 38810 34698 37957 39572 37639 34782 35533 37135 38951
Pse13   1970 39880 34895 40061 40213 38296 38186 39486 40614 36766 36374
Pse13   1980 30079 36249 40027 46553 28588 43115 40337 41372 39474 38237
Pse13   1990 36030 16496 37412 32019 42334 22915 37552 39729 39750 34773
Pse13   2000 36965 38395 38308 40007 19448 39078 37557 37198 31271 38863
Pse13   2010 34089   999
Pse14-1 1950 38077 39818 33974 37077 43601 42577 42647 41486 39791 39171
Pse14-1 1960 39262 39781 39649 41546 38784 43468 37635 40550 39408 39782
Pse14-1 1970 40569 36810 40495 38500 37139 38458 38571 35303 36345 35601
Pse14-1 1980 38055 41276 43454 35569 35062 39036 40942 35267 36849 44781
Pse14-1 1990 35092 26274 35164 41223 36824 39107 34459 35024 47809 47443
Pse14-1 2000 42502 48171 45835 38924 41781 44650 49638 43101 40507 33799
Pse14-1 2010 35490 38283 35912 30690 26875   999
