# Supplementary material for: Hydroclimatic variations reveal differences in carbon capture in two sympatric conifers in northern Mexico
Source: PeerJ. 2019 Jun 11;7:e7085. doi: 10.7717/peerj.7085 (PMC6568252; doi:10.7717/peerj.7085)
Supplement: Data S1 [file peerj-07-7085-s001.zip › Raw_data/Ring_width/Cupresus_data_rwl.txt]

Cup5-2  1920  6400  4080  3440  3400  3040  4080  1320  1320  1080  2160
Cup5-2  1930  2480  3160  3080  1120  1920  3920  2800  2560  2560  2720
Cup5-2  1940  2960  3240  1280  1640  1360  2720  3360  1040  1240   600
Cup5-2  1950   800   520  1560   960  1000   840  1560  1000  1640  1400
Cup5-2  1960  2800  3680  4440  3240  3240  3040  2880  4800  3720  3920
Cup5-2  1970  2640  2560  3160  4160  2280  3160  2920  1960  2120  1440
Cup5-2  1980  1880  2640  2080  1680  2560  1600  2240  2040  2480  1920
Cup5-2  1990  1760   960     0   560  1120   880   640   640   320   480
Cup5-2  2000   680   720   400   600   760   760   920  1120  1040   920
Cup5-2  2010  1360   400   400   720   520 -9999
Cup14-2 1867  2040  2560  2200
Cup14-2 1870  2280  1560  1000  1040   760   600   240   360   400   600
Cup14-2 1880   520   320   400   640  1240   800  1080  1400  1240   600
Cup14-2 1890   720   720   600   920   720  1080  1040   880  1120  1760
Cup14-2 1900  1680  1840  1120  1000   800   680  1880  1200  1240  1160
Cup14-2 1910  1320  1520  1840  1920  2280  1800  1920  1760  1600  1480
Cup14-2 1920  1880  1760  1840  1800  1960  1920  1360  1520  2000  1800
Cup14-2 1930  1520  1840  1360  1600  1560  1520  1920  2040  1960  1200
Cup14-2 1940  1320  1760  2840  2280  2240  2320  2040  1640  1200  1240
Cup14-2 1950  1320  1360  1360  1400  1880  1440  1440  1280  1000   840
Cup14-2 1960   960  1040   920  1200  1560  1880  1240  1320  2080  1760
Cup14-2 1970  1360  1840  1960  1520  1280  1000  1200   840  1000  1080
Cup14-2 1980  1320  1000  1000  1080   960  1000  1760  1560  1680  1480
Cup14-2 1990  1320  1040   480   720   760   640   680   520   440   600
Cup14-2 2000   840   600   720   480   280   640   760   720  1160   960
Cup14-2 2010  1920  1440  1480  2040  1720 -9999
Cup13-2 1827  2920  2600  2240
Cup13-2 1830  1760  1640  1280  1320  1360  2640  1160  1160  1680  1560
Cup13-2 1840  1720  1280   920  1160  1360  1400   880  1040  1120   760
Cup13-2 1850   960   640   720   840   760   760   880   840   520   520
Cup13-2 1860   480   960   640  1360  1840  1200  1640  1520   760  1600
Cup13-2 1870  1240   640   600   520   960  1360  1040  1160  1080  1280
Cup13-2 1880  1600  1000  1480  1400  2480  3120  2320  1880  1120  1120
Cup13-2 1890  1320   720  1480  1280  1280  1080  1280   720  1080  1280
Cup13-2 1900 -9999
Cup13-2 1950   640   360   400   560  1000   760   400   680   480   480
Cup13-2 1960   560   400   640   680   360   440   360   560   960   720
Cup13-2 1970  1160   720  1280  1280   760   840   440   760   320   320
Cup13-2 1980   560   520   520   320   640   560   840   840   920   960
Cup13-2 1990   400   760   320   960   720   640   720   640  1320  1160
Cup13-2 2000  1160  1040  1680   400   600   440  1240  1320  1240  1640
Cup13-2 2010  1440  1840  1880   800   480 -9999
Cup4-1  1929  1320
Cup4-1  1930  1320  1240  1400   760  1280  1520   560   720   840   800
Cup4-1  1940   920  1120  1320   880   800  1240  1160  1360  1080  1280
Cup4-1  1950   840   880  1040  1240  1120   840   680   520   760   280
Cup4-1  1960   280   160   160   440   600   640   480   360   640   240
Cup4-1  1970   640   200   240   520   520   480   680   600   200   720
Cup4-1  1980   320   680   520  1080   680   720  1080   760  1280   760
Cup4-1  1990   760  1240   520   720   760   480   360   400   840  1320
Cup4-1  2000  1080   920   880 -9999
Cup6-1  1770   840   680   840  1080  1120   840   800   760  1080   840
Cup6-1  1780  1040  1640   960  1120   960  1080  1000   760   680   600
Cup6-1  1790   720   760  1000   600   560   760   640   680   680   760
Cup6-1  1800   600   400   840  1560  1440  1400  1720  2120  1400  1240
Cup6-1  1810  1480  1400  1240  1200  1160  1320  1240  1040  1200  1360
Cup6-1  1820  1200  1160   960   800   800   920  1040  1280  1560  1320
Cup6-1  1830  1280  1200   880  1040   840  1200  1040  1000   920   960
Cup6-1  1840   920   760  1160   840   960  1080  1040   920  1120   800
Cup6-1  1850  1000   720  1040  1120   920  1560   920   960  1200   800
Cup6-1  1860  1080  1120   840   840  1040   840  1040   920   840   800
Cup6-1  1870   720   880   680   960   760   760   720   560   880   720
Cup6-1  1880   680   600   760   920  1080  1280  1400  1440  1400  1240
Cup6-1  1890  1240  1240  1400  1200  1240  1080   960   680  1280  1680
Cup6-1  1900  1440  1920  2080  1240  1000  1160   760  1120   880   760
Cup6-1  1910   760  1120   640   880  1240  3040  1120  1120   960  1040
Cup6-1  1920   960   840   960   880  1160   880 -9999
Cup6-2  1925  1320  1640  1160   840  1080
Cup6-2  1930   640   720   640   680   840  1040  1200  1120  1360  1440
Cup6-2  1940  1440  1640  1560  2240  1680  1440  1120  1320  1440   960
Cup6-2  1950   800   840   960  1320   880  1040  1040  1120   760   800
Cup6-2  1960  4960   840   760  1040   880  1040   960  1080  1160   840
Cup6-2  1970  1160   880   840  1040   840   880   720   640   840   800
Cup6-2  1980   640   520   600   520   520   560   520   680   600   560
Cup6-2  1990   560   800   480   840   840   760   720   760   720   560
Cup6-2  2000 -9999
Cup8-1  1950  1560  1240  1320  1800  1560  1200  1400  1360  1320   960
Cup8-1  1960  1000  1120  1680  1760  1440  1720  2240  2120  1760  1560
Cup8-1  1970  1520  1080  1200  1760  1680  1280  1000   720   560   880
Cup8-1  1980   800   600   720   640  1000  1400  1560  1320  1520  1480
Cup8-1  1990  1480  1240   920   960  1000  1440  1600  1400  1400  1680
Cup8-1  2000  1360  1320  1320  1440  1640  2080  1800  2560  3440  2760
Cup8-1  2010  3000  1080  1520  2440  2080 -9999
Cup12-2 1855  2640  1320  1440  1120  1120
Cup12-2 1860  1320  1240   880   800   800   560   800   960  1360  1320
Cup12-2 1870  1480  1320  1080  1400  1760  2400  1680  1760  1600  1760
Cup12-2 1880  1680  1720  1400  1360  2200  1800  1480  2240  2240  1640
Cup12-2 1890  1800  1520  1880  1920  1840  1480  1320  1280  1360  1480
Cup12-2 1900  1040  1160  1080  1160  1200  1600  2160  2440  2680  2640
Cup12-2 1910  3160  3040  3640  3640  4640  4080  4280  4000  4240  4160
Cup12-2 1920  4360  3320  3280  2800  2360  2480  2320  2520  1960  1600
Cup12-2 1930  2040  2480  1840  1480  1680  2160  2000  1200  1800  1640
Cup12-2 1940  2040  2040  2200  2040  2440  2840  2680  2160  1880  2000
Cup12-2 1950  1760  1720  1640  1400  1320  1920  1320  1200  1120  1040
Cup12-2 1960  1280   920   800   720   920   920   600   360   600  1040
Cup12-2 1970   960   480   720   600   360   400   440   520   480   840
Cup12-2 1980 -9999
Cup2-1  1925  3760  3280  3400  3840  3400
Cup2-1  1930  3280  3480  3480  3280  4160  4560  3120  3320  3240  3200
Cup2-1  1940  3560  3800  3680  3760  3440  3320  2880  2560  2520  2360
Cup2-1  1950  2080  2120  1960  2200  1840  2240  2080  2040  2320  1920
Cup2-1  1960  2760  2600  2760  2600  2920  2320  2400  2520  2440  2840
Cup2-1  1970  2960  2480  2320  3280  3000  2400  2160  2000  1840  1840
Cup2-1  1980  1680  1600  1880  1920  1760  1800  1880  2000  1560  2000
Cup2-1  1990  1560  1320  1280  1320  1240  1240  1240  1280  1360  1240
Cup2-1  2000  1320  1400  1400  1200  1600  2080  1840  2480  2240  1840
Cup2-1  2010  1640   920   920 -9999
Cup3-2  1890   840  1040   880  1160  1320   920  1000   360   440   760
Cup3-2  1900   760   760   480   320   480   400   320   400   400   240
Cup3-2  1910   400   520   560   920   840   880  1120  1000  1040  1360
Cup3-2  1920  1400  1400  1400  1280  1280  1680  1400  1200   920   920
Cup3-2  1930   960   680   760   760   680   760   720   760   800  1280
Cup3-2  1940  1320  1320  1720  1960  2280  1560  1600  1680  1600  1120
Cup3-2  1950  1840  1440  1600  1560  1680  1520  1080   840  1280   880
Cup3-2  1960  1040   640  1120  1160  1040  1080   880   800  1000   920
Cup3-2  1970  1000  1000   880   920  1240  1360   840  1080   720  1480
Cup3-2  1980  1360  1040   880   720   920   840   960   760   560  2760
Cup3-2  1990   520   400   360   480   240   280   520   320   840   600
Cup3-2  2000   400   520   320   320   320   280   320   440   640   440
Cup3-2  2010   360   400   400   680 -9999
