# Supplementary material for: Hydroclimatic variations reveal differences in carbon capture in two sympatric conifers in northern Mexico
Source: PeerJ. 2019 Jun 11;7:e7085. doi: 10.7717/peerj.7085 (PMC6568252; doi:10.7717/peerj.7085)
Supplement: Data S1 [file peerj-07-7085-s001.zip › Raw_data/Ring_width/Pseudotsuga _data_rwl.txt]

Pse1-1  1901  1000  1040  1520  1440  1440  1400  1160  1320  1200
Pse1-1  1910  1880  2280  2960  2560  1600  1840  1960  1400  1680  2160
Pse1-1  1920  2400  2320  2160  2400  2920  2160  2040  1800  1120  1000
Pse1-1  1930  1400  1720  1360  1480  1840  1680  1920  1840  1840  1920
Pse1-1  1940  2040  2200  2040  1960  2120  1840  1440  1840  1560  1400
Pse1-1  1950  1080   920  1000   920  1000  1200  1400  1720  1920  1880
Pse1-1  1960  1960  1560  1680  1920  2120  1760  1640  1440  1440  1680
Pse1-1  1970  1960  1560  1520  1560  1280  1280  1600  1640  1560  1360
Pse1-1  1980  1560  1560  1400  1360  1200  1520  1800  1640  1760  1480
Pse1-1  1990  1680  1280  1760  1560  1640  1560  1280  1880  1440  1240
Pse1-1  2000  1320  1760  1560  1040  1480  1640   920  1200  1680  1200
Pse1-1  2010  1840  1360   720   720  1320 -9999
Pse1-2  1950   960  1080  1080  1040   880   680  1160  1320   960  1120
Pse1-2  1960   720   760   880   720   800  1160  1480  1760  2120  1320
Pse1-2  1970   920  1080  1240  1440   960   680   800   680   560   800
Pse1-2  1980   760  1040   520  1160  1440  1480  1040  1120   880   760
Pse1-2  1990  1040   480   760   800   720  1000   520   560   360   520
Pse1-2  2000   360   760   920   360   440   320   560   480   760   560
Pse1-2  2010   840   720   520   640 -9999
Pse2-2  1901   880  1160  1360  1240  1240  1240  1080  1280  1400
Pse2-2  1910  2520  2160  2360  2400  1760  1880  1760  2400  2440  2440
Pse2-2  1920  2280  2600  2320  2520  2880  2480  2520  2200  2080  1880
Pse2-2  1930  2400  2840  2320  2120  1720  1800  2160  2040  2040  2200
Pse2-2  1940  2160  2040  1360  1360  1520  1280  1240  1560  1440  1760
Pse2-2  1950  1280  1200  1200  1240  1200  1120  1200  1320  1360  1200
Pse2-2  1960  1120  1200  1640  1720  1440  1200  1160  1040   880  1000
Pse2-2  1970  1040   960  1360  1440  1360  1320  1800  1920  1720  1560
Pse2-2  1980  1640  1840  1600  1520  1360  1800  1520  1840  1640  1600
Pse2-2  1990  1800  1520  1520  1600  1360  1640  1240  1480  1360  1040
Pse2-2  2000  1160  1760  1760   960  1480  1440  1000  1440  1520  1200
Pse2-2  2010  1360   840   960   960   920 -9999
Pse3-1  1923  4320  3600  3560  3120  3040  3640  3680
Pse3-1  1930  4520  4480  3600  3040  2400  2880  2800  2080  1760  2360
Pse3-1  1940  2920  2840  2600  2080  2680  1880  1560  2560  1880  1920
Pse3-1  1950  1320  1240  1280  1640  1280  1200  1200  1920  1960  2400
Pse3-1  1960  1520  1440  1240  1360  1160  1120  1280  1520  1280  1280
Pse3-1  1970  2360   760   880  1720   880  1000  1080  1480  1840  1720
Pse3-1  1980  1520  1680  1040  2360  2280  2200  1800  2000  1640  1200
Pse3-1  1990  2520   800  2320  1720  1360  1480  1160  2000  1480  1520
Pse3-1  2000  1040  1880  1840   720  2120  1200   960  1600  2720  1960
Pse3-1  2010  1920  2600  2360  1440  1400 -9999
Pse4-1  1901  1040  1080  1920  1320  1600  1520  1320  1120  2960
Pse4-1  1910  1360  2120  1440  1200  1280  1160  1240  1720  1200  1640
Pse4-1  1920  2440  2280  2360  2600  2160  2120  2400  2560  2040  1560
Pse4-1  1930  1960  2120  1520  1720  1520  1160  1240  1240  1080  1440
Pse4-1  1940  1400  1560  1520  1840  1920  1640  1960  1800  1400  1840
Pse4-1  1950  1080   880  1040  1600  1120  1160  1080  1560  1280  1280
Pse4-1  1960  1360  1480  1520  1320  2000  1520  1840  1600  2280  1480
Pse4-1  1970  2200  1160  1200  1400  1040  1080   840   920   960   960
Pse4-1  1980  1080  1080   680  1240  1360  1680   960   960   680   480
Pse4-1  1990  1000   360   800   920   800   880   840   480   360   400
Pse4-1  2000   640   400   400   520   880   520   880   680   560   800
Pse4-1  2010   520   840  1080   800 -9999
Pse4-2  1926  3600  3600  2640  2320
Pse4-2  1930  3600  3600  3600  3600  2400  3400  3800  3360  3440  3640
Pse4-2  1940  2960  3360  2800  3400  3280  4080  3400  2840  2480  2040
Pse4-2  1950  1040  1040  1280  1920  2200  1960  2360  2800  2360  2000
Pse4-2  1960  2480  1720  1560  1960  1760  1720  1560  1440  1720  1640
Pse4-2  1970  1520  1200  1200  1360  1400  1440     0   960  1200  1520
Pse4-2  1980  1400  1520  1320  1800  1080  1680  1240  1720  1000  1000
Pse4-2  1990  1200   920  1000   760  1480  1000  1040  1000  1160   680
Pse4-2  2000  1040  1080  1120   600  2040   920  1640  1720  1840  1520
Pse4-2  2010  1000  1400   520   680   680 -9999
Pse5-2  1901   480   760   520   840  3400   440   520   680   760
Pse5-2  1910   560   640   720   840   720   560   800   840  1040  1520
Pse5-2  1920  1560  1320  1600  2160  2000  1600  2000  1840  2240  1560
Pse5-2  1930  2320  1960  1680  1800  1880  2120  2320  2360  2400  2240
Pse5-2  1940  1720  2120  2680  2080  2920  1840  1520  1800  1920  1920
Pse5-2  1950  1760  1800  2120  2080  1800  2280  1920  2440  2480  2040
Pse5-2  1960  2080  1840  1720  2000  2440  2000  2720  2120  2000  2160
Pse5-2  1970  2720  2240  1760  1960  2160  2440  2600  2360  2040  1920
Pse5-2  1980  2280  2040  1920  2400  2440  3080  2280  2280  1560  1400
Pse5-2  1990  1520  1080  1520  1120  1680   880  1320  1640   560  1000
Pse5-2  2000  1080   680   600  1440  1320  2480  1120  1120  1560   960
Pse5-2  2010  1160  1160  1240 -9999
Pse6-2  1900   600   480   480  1120   920  1240   680   480   560   400
Pse6-2  1910  1080  1160  1240  1080   800   880   560   800   760  1200
Pse6-2  1920  1360   960  1120  1120  1320  1240  1200  1080  1160   880
Pse6-2  1930   680   920   760   720   680  1000   640   600   760   640
Pse6-2  1940   760   800   920   560   800   640   640   960   840   840
Pse6-2  1950   600   240   440   640   360   280   320   440   640   520
Pse6-2  1960   520   640   520   720   840   760   920   840   920   840
Pse6-2  1970  1120   600   920  1120   640   960   680  1000   800   840
Pse6-2  1980  1040  1000   480  1240  1120  1240  1000  1240   760   640
Pse6-2  1990  1240   880   800   680   520   480   840   480   400   640
Pse6-2  2000   800   760   960  1280   840   440 -9999
Pse8-2  1950   400   320   600   440   600  1040  1560  1040   800  1320
Pse8-2  1960  1800  1680  1560  1160  1120  1000  1120  1160  1560  1200
Pse8-2  1970  1640  1280  1200  1560   840   760  1040   720   720   920
Pse8-2  1980   960  1000   920  1320  1600  1360  1400  1480  1200   880
Pse8-2  1990  1040   440  1160   600  1160  1000   680   800   480   480
Pse8-2  2000   840   840   720   400   560   480   520   880   680   800
Pse8-2  2010  1120   600   760   680 -9999
Pse8-22 1927  2840  2960  2520
Pse8-22 1930  2520  2480  2600  2440  2080  2160  1760  1600  1520  1440
Pse8-22 1940  1360  1640  1640  1840  2080  1480  1560  2000  1960  2280
Pse8-22 1950  1440  2040  2280  2400  2240  2400  2080  1720  1480  1640
Pse8-22 1960  2040  2440  2400  1800  1920  1680  1520  1560  2240  2280
Pse8-22 1970  2640  2600  2320  2120  1880  1720  1360  1520  1240  1480
Pse8-22 1980  1560  1600  1680  1640  1760  2560  1840  1760  1600  1400
Pse8-22 1990  1280   800  1120  1440  1320  1320  1040  1280   880   720
Pse8-22 2000  1080   960   840   640   720   920   600   960  1200  1040
Pse8-22 2010  1160   760  1200  1400  1120 -9999
Pse11-1 1901  1920  1400  1280  1120  1600  1360  1360  1400  1040
Pse11-1 1910  1240  1400  1320  1160  1120  1240  1200  1200  1160  1120
Pse11-1 1920  1360  1640  1920  1800  1800  1520  1680  1480  1280  1240
Pse11-1 1930  1080  1120  1280  1760  1720  1880  3000  1480  1680  1680
Pse11-1 1940  1880  1600  1720  1920  1560  1600  1320  1760  1600  1640
Pse11-1 1950   800   840   800  1080 -9999
Pse11-2 1903  2120  1480  1600  1760  1480  1600  1280
Pse11-2 1910  1400  1400  1600  1320  1520  1400  2760  2360  2600  2200
Pse11-2 1920  2320  1760  2000  2000  1720  1720  1600  1720  1680  1240
Pse11-2 1930  1280  1440  1600  1280  1320  1200  1280   880   960   880
Pse11-2 1940   800  1040  1840  1360  1400  1160   840  1120  1200  1480
Pse11-2 1950  1120  1280  1120  1360  1160  1240   960  2280  1200  1160
Pse11-2 1960  1200   920   960   920  1160  1200  1560  1640  1720  1680
Pse11-2 1970  1640  1040  1000   920  1000   880   920  1000  1200   960
Pse11-2 1980  1120  1280   960  1560  2200  2280  1400  1680   960   680
Pse11-2 1990   680   760   960   840   800   960  1040  1240  1280   800
Pse11-2 2000   960   880   960   880  1240  1280   840  1640  1640  1280
Pse11-2 2010  1440  1280  1120  1400  1440 -9999
Pse12-1 1975  3360  3280  4000  3160  3040
Pse12-1 1980  2400  3200  3280  4080  3520  4400  3800  3640  3360  3240
Pse12-1 1990  2960  3080  2640  3320  3080  3480  3520  3720  4400  3320
Pse12-1 2000  4160  4480  3760  2880  3280  3560  1800  3240  3880  2560
Pse12-1 2010  2640  2400  1760  2600  3560 -9999
Pse12-2 1950  2120  2440  2440  2560  2520  2160  1880  2320  2080  2200
Pse12-2 1960  2000  1880  1760  1680  1360  1960  2520  2800  2760  2720
Pse12-2 1970  4560  3560  3920  4360  3960  3600  4160  4200  2200  2920
Pse12-2 1980  3400  3440  3760  5000  4600  5040  4520  3760  4040  3800
Pse12-2 1990  2880  2600  3520  4120  3280  3480  3040  3200  3400  2440
Pse12-2 2000  2760  3560  3320  2720  3560  4600  2120  4640  4760  2960
Pse12-2 2010  3600  2480  1840  3200  3560 -9999
Pse13   1950  2360  3680  4600  5000  3520  3800  3200  2880  3320  2680
Pse13   1960  3600  2480  3000  2520  3000  2440  2120  2720  2720  2800
Pse13   1970  2360  1400  1560  2280  2400  2000  2080  2120  2560  2640
Pse13   1980  3400  2880  3800  2160  1520  2760  3360  2000  2840  2440
Pse13   1990  1980  1120  2880  1760   840  1840  1160  1680  1280   720
Pse13   2000  1160  1200  1160   600  1480   800  1120   720  1280   720
Pse13   2010  1080 -9999
Pse14-1 1950  3200  2720  3480  4240  3160  3240  2120  2840  2280   720
Pse14-1 1960  2440  3040  2920  2640  4280  2040  2240  1600  2120  1960
Pse14-1 1970  3400  2920  2480  2680  1840  1960  1680  2280  2080  2120
Pse14-1 1980  1960  1800  1120  2080  2040  2600  2040  2400  2240  1560
Pse14-1 1990  2800  2760  2440  1720  1480  1600  2080  3360  1880  1400
Pse14-1 2000  1960  2360  1720  1520  1840  1960  1440  2440  1800  1440
Pse14-1 2010  1160   520   920   920   840 -9999
